# Supplementary material for: MCPIP1 modulates the miRNA‒mRNA landscape in keratinocyte carcinomas
Source: J Exp Clin Cancer Res. 2024 Oct 21;43:290. doi: 10.1186/s13046-024-03211-8 (PMC11492624; doi:10.1186/s13046-024-03211-8)
Supplement: Supplementary file 1 — Supplementary Material 1: Additional file 6 - Table S3. Interactions between human orthologs of the upregulated in Mcpip1eKO papillomas miRNAs and downregulated DE-PCGs identified using DIANA-microT-CDS. Additional file 7 - Table S4. Interactions between human orthologs of the upregulated in Mcpip1eKO papillomas miRNAs and downregulated DE-PCGs identified using DIANA-TarBase. Additional file 8 - Table S5. Interactions between human orthologs of the downregulated in Mcpip1eKO papillomas miRNAs and upregulated DE-PCGs identified using DIANA-microT-CDS. Additional file 9 - Table S6. Interactions between human orthologs of the downregulated in Mcpip1eKO papillomas miRNAs and upregulated DE-PCGs identified using DIANA-TarBase. [file 13046_2024_3211_MOESM1_ESM.xlsx]

## Sheet: Table S3
Table S3. Interactions between human orthologs of the upregulated in Mcpip1eKO papillomas miRNAs and downregulated DE-PCGs identified using DIANA-microT-CDS.
mirna	gene_symbol	ensembl_gene_id	interaction_score
hsa-miR-139-5p	CHRDL1	ENSG00000101938	0.905539
hsa-miR-139-5p	CUX1	ENSG00000257923	0.85561
hsa-miR-139-5p	DAB1	ENSG00000173406	0.849029
hsa-miR-139-5p	DCC	ENSG00000187323	0.999892
hsa-miR-139-5p	ELAVL2	ENSG00000107105	0.921991
hsa-miR-139-5p	ENC1	ENSG00000171617	0.814184
hsa-miR-139-5p	FARP1	ENSG00000152767	0.918524
hsa-miR-139-5p	FZD3	ENSG00000104290	0.891496
hsa-miR-139-5p	GDF10	ENSG00000266524	0.982285
hsa-miR-139-5p	GPM6A	ENSG00000150625	0.873713
hsa-miR-139-5p	HIVEP3	ENSG00000127124	0.983091
hsa-miR-139-5p	HOXB3	ENSG00000120093	0.824237
hsa-miR-139-5p	HS3ST5	ENSG00000249853	0.756788
hsa-miR-139-5p	JAKMIP2	ENSG00000176049	0.890625
hsa-miR-139-5p	LYPLAL1	ENSG00000143353	0.71559
hsa-miR-139-5p	MARK1	ENSG00000116141	0.817846
hsa-miR-139-5p	MORN4	ENSG00000171160	0.999275
hsa-miR-139-5p	NECTIN3	ENSG00000177707	0.85946
hsa-miR-139-5p	NRK	ENSG00000123572	0.995012
hsa-miR-139-5p	OGDHL	ENSG00000197444	0.720415
hsa-miR-139-5p	PAQR8	ENSG00000170915	0.70176
hsa-miR-139-5p	PDCD4	ENSG00000150593	0.837942
hsa-miR-139-5p	PPARGC1A	ENSG00000109819	0.897101
hsa-miR-139-5p	PRKCA	ENSG00000154229	0.814645
hsa-miR-139-5p	PSD3	ENSG00000156011	0.90849
hsa-miR-139-5p	RAB3IP	ENSG00000127328	0.800241
hsa-miR-139-5p	SLC25A37	ENSG00000147454	0.732532
hsa-miR-139-5p	SNTB1	ENSG00000172164	0.887795
hsa-miR-139-5p	SVIP	ENSG00000198168	0.868093
hsa-miR-139-5p	SYT1	ENSG00000067715	0.752191
hsa-miR-139-5p	TRIM71	ENSG00000206557	0.840554
hsa-miR-139-5p	WDR47	ENSG00000085433	0.901745
hsa-miR-144-3p	ACER3	ENSG00000078124	0.885671
hsa-miR-144-3p	ACSL3	ENSG00000123983	0.737739
hsa-miR-144-3p	ALCAM	ENSG00000170017	0.777589
hsa-miR-144-3p	ALDH3A2	ENSG00000072210	0.757149
hsa-miR-144-3p	BHLHE41	ENSG00000123095	0.790133
hsa-miR-144-3p	BNC2	ENSG00000173068	0.974407
hsa-miR-144-3p	BRAF	ENSG00000157764	0.787668
hsa-miR-144-3p	CCDC85A	ENSG00000055813	0.999307
hsa-miR-144-3p	CDC14A	ENSG00000079335	0.767079
hsa-miR-144-3p	CDH6	ENSG00000113361	0.832435
hsa-miR-144-3p	CDKL5	ENSG00000008086	0.721168
hsa-miR-144-3p	CFTR	ENSG00000001626	0.802007
hsa-miR-144-3p	CHN2	ENSG00000106069	0.861496
hsa-miR-144-3p	CNN3	ENSG00000117519	0.769662
hsa-miR-144-3p	CTTNBP2	ENSG00000077063	0.736248
hsa-miR-144-3p	CUX1	ENSG00000257923	0.96084
hsa-miR-144-3p	CXXC4	ENSG00000168772	0.97499
hsa-miR-144-3p	CXXC5	ENSG00000171604	0.721085
hsa-miR-144-3p	DIPK2A	ENSG00000181744	0.980109
hsa-miR-144-3p	DNAJC6	ENSG00000116675	0.883772
hsa-miR-144-3p	DOK4	ENSG00000125170	0.780592
hsa-miR-144-3p	EFHD1	ENSG00000115468	0.703989
hsa-miR-144-3p	ELAVL2	ENSG00000107105	0.950849
hsa-miR-144-3p	ELF5	ENSG00000135374	0.750567
hsa-miR-144-3p	EYA1	ENSG00000104313	0.812377
hsa-miR-144-3p	FBXO32	ENSG00000156804	0.966294
hsa-miR-144-3p	GATA3	ENSG00000107485	0.915954
hsa-miR-144-3p	GCLC	ENSG00000001084	0.860319
hsa-miR-144-3p	GDF10	ENSG00000266524	0.960637
hsa-miR-144-3p	GPR158	ENSG00000151025	0.729559
hsa-miR-144-3p	GPRIN3	ENSG00000185477	0.818344
hsa-miR-144-3p	HIVEP3	ENSG00000127124	0.875605
hsa-miR-144-3p	ID4	ENSG00000172201	0.99569
hsa-miR-144-3p	INSIG2	ENSG00000125629	0.869078
hsa-miR-144-3p	IRS1	ENSG00000169047	0.733358
hsa-miR-144-3p	JAKMIP2	ENSG00000176049	0.990829
hsa-miR-144-3p	JMY	ENSG00000152409	0.745467
hsa-miR-144-3p	KCNMB2	ENSG00000197584	0.770948
hsa-miR-144-3p	KITLG	ENSG00000049130	0.997294
hsa-miR-144-3p	LHX2	ENSG00000106689	0.717972
hsa-miR-144-3p	MARK1	ENSG00000116141	0.959617
hsa-miR-144-3p	MCF2L	ENSG00000126217	0.854786
hsa-miR-144-3p	MITF	ENSG00000187098	0.972534
hsa-miR-144-3p	MORN4	ENSG00000171160	0.782854
hsa-miR-144-3p	MSX1	ENSG00000163132	0.999375
hsa-miR-144-3p	NDNF	ENSG00000173376	0.767185
hsa-miR-144-3p	NECTIN3	ENSG00000177707	0.929687
hsa-miR-144-3p	NRK	ENSG00000123572	0.824639
hsa-miR-144-3p	OTOGL	ENSG00000165899	0.914678
hsa-miR-144-3p	PPARA	ENSG00000186951	0.802471
hsa-miR-144-3p	PPARGC1A	ENSG00000109819	0.709688
hsa-miR-144-3p	PRICKLE1	ENSG00000139174	0.774961
hsa-miR-144-3p	PRLR	ENSG00000113494	0.907224
hsa-miR-144-3p	PTCH1	ENSG00000185920	0.850953
hsa-miR-144-3p	RAB3IP	ENSG00000127328	0.724466
hsa-miR-144-3p	RAPGEF2	ENSG00000109756	0.817875
hsa-miR-144-3p	RARB	ENSG00000077092	0.999868
hsa-miR-144-3p	RASSF9	ENSG00000198774	0.716881
hsa-miR-144-3p	RHPN2	ENSG00000131941	0.730164
hsa-miR-144-3p	RSPO2	ENSG00000147655	0.762528
hsa-miR-144-3p	SEMA6A	ENSG00000092421	0.900466
hsa-miR-144-3p	SESN3	ENSG00000149212	0.841321
hsa-miR-144-3p	SGK3	ENSG00000104205	0.973853
hsa-miR-144-3p	SLAIN1	ENSG00000139737	0.755553
hsa-miR-144-3p	SLC20A2	ENSG00000168575	0.977146
hsa-miR-144-3p	SLC30A1	ENSG00000170385	0.818549
hsa-miR-144-3p	SLC39A10	ENSG00000196950	0.820573
hsa-miR-144-3p	SLCO5A1	ENSG00000137571	0.93152
hsa-miR-144-3p	SORCS3	ENSG00000156395	0.993961
hsa-miR-144-3p	SOX6	ENSG00000110693	0.830714
hsa-miR-144-3p	TP53INP2	ENSG00000078804	0.809103
hsa-miR-144-3p	TRIM2	ENSG00000109654	0.789933
hsa-miR-144-3p	TRIM71	ENSG00000206557	0.959395
hsa-miR-144-3p	TRPC7	ENSG00000069018	0.788106
hsa-miR-144-3p	WIF1	ENSG00000156076	0.975216
hsa-miR-144-3p	ZNF618	ENSG00000157657	0.894518
hsa-miR-144-3p	ZNF827	ENSG00000151612	0.87774
hsa-miR-146a-5p	ACER3	ENSG00000078124	0.810471
hsa-miR-146a-5p	ANKS4B	ENSG00000175311	0.788444
hsa-miR-146a-5p	ARFGEF3	ENSG00000112379	0.859949
hsa-miR-146a-5p	B3GNT5	ENSG00000176597	0.929481
hsa-miR-146a-5p	BHLHE41	ENSG00000123095	0.860191
hsa-miR-146a-5p	BICD1	ENSG00000151746	0.810162
hsa-miR-146a-5p	BNC2	ENSG00000173068	0.745595
hsa-miR-146a-5p	BRAF	ENSG00000157764	0.774833
hsa-miR-146a-5p	CALCOCO1	ENSG00000012822	0.736493
hsa-miR-146a-5p	CDH6	ENSG00000113361	0.771483
hsa-miR-146a-5p	COL4A3	ENSG00000169031	0.806341
hsa-miR-146a-5p	CUX1	ENSG00000257923	0.807607
hsa-miR-146a-5p	CXXC4	ENSG00000168772	0.966549
hsa-miR-146a-5p	FARP1	ENSG00000152767	0.848834
hsa-miR-146a-5p	FZD3	ENSG00000104290	0.897551
hsa-miR-146a-5p	GPR158	ENSG00000151025	0.888369
hsa-miR-146a-5p	GRIN2B	ENSG00000273079	0.967568
hsa-miR-146a-5p	HHIP	ENSG00000164161	0.811272
hsa-miR-146a-5p	KCNJ16	ENSG00000153822	0.801836
hsa-miR-146a-5p	LRRC15	ENSG00000172061	0.860999
hsa-miR-146a-5p	MARK1	ENSG00000116141	0.949596
hsa-miR-146a-5p	NPR3	ENSG00000113389	0.920916
hsa-miR-146a-5p	NTRK3	ENSG00000140538	0.888774
hsa-miR-146a-5p	PAQR5	ENSG00000137819	0.928152
hsa-miR-146a-5p	PCLO	ENSG00000186472	0.708381
hsa-miR-146a-5p	PPP2R2B	ENSG00000156475	0.854297
hsa-miR-146a-5p	PTCH1	ENSG00000185920	0.864801
hsa-miR-146a-5p	RARB	ENSG00000077092	0.982042
hsa-miR-146a-5p	ROR1	ENSG00000185483	0.943257
hsa-miR-146a-5p	SESN3	ENSG00000149212	0.831663
hsa-miR-146a-5p	SYN3	ENSG00000185666	0.713108
hsa-miR-146a-5p	SYT1	ENSG00000067715	0.906983
hsa-miR-146a-5p	TNFSF15	ENSG00000181634	0.725187
hsa-miR-146a-5p	TRIM2	ENSG00000109654	0.722223
hsa-miR-146a-5p	UPK1B	ENSG00000114638	0.703537
hsa-miR-146a-5p	WDR47	ENSG00000085433	0.973545
hsa-miR-146a-5p	WNT3	ENSG00000108379	0.704093
hsa-miR-146a-5p	ZNF365	ENSG00000138311	0.76138
hsa-miR-146b-5p	ACER3	ENSG00000078124	0.788779
hsa-miR-146b-5p	ANKS4B	ENSG00000175311	0.786977
hsa-miR-146b-5p	ARFGEF3	ENSG00000112379	0.8654
hsa-miR-146b-5p	B3GNT5	ENSG00000176597	0.926121
hsa-miR-146b-5p	BHLHE41	ENSG00000123095	0.869988
hsa-miR-146b-5p	BICD1	ENSG00000151746	0.811636
hsa-miR-146b-5p	BNC2	ENSG00000173068	0.752047
hsa-miR-146b-5p	BRAF	ENSG00000157764	0.776172
hsa-miR-146b-5p	CALCOCO1	ENSG00000012822	0.764738
hsa-miR-146b-5p	CDH6	ENSG00000113361	0.769437
hsa-miR-146b-5p	COL4A3	ENSG00000169031	0.796995
hsa-miR-146b-5p	CUX1	ENSG00000257923	0.809877
hsa-miR-146b-5p	CXXC4	ENSG00000168772	0.966502
hsa-miR-146b-5p	FARP1	ENSG00000152767	0.863347
hsa-miR-146b-5p	FZD3	ENSG00000104290	0.894435
hsa-miR-146b-5p	GPR158	ENSG00000151025	0.885226
hsa-miR-146b-5p	GRIN2B	ENSG00000273079	0.968821
hsa-miR-146b-5p	HHIP	ENSG00000164161	0.818175
hsa-miR-146b-5p	KCNJ16	ENSG00000153822	0.789499
hsa-miR-146b-5p	LRRC15	ENSG00000172061	0.85795
hsa-miR-146b-5p	MARK1	ENSG00000116141	0.950681
hsa-miR-146b-5p	NPR3	ENSG00000113389	0.915822
hsa-miR-146b-5p	NTRK3	ENSG00000140538	0.881327
hsa-miR-146b-5p	PAQR5	ENSG00000137819	0.945764
hsa-miR-146b-5p	PCLO	ENSG00000186472	0.712022
hsa-miR-146b-5p	PPP2R2B	ENSG00000156475	0.859683
hsa-miR-146b-5p	PTCH1	ENSG00000185920	0.864319
hsa-miR-146b-5p	RARB	ENSG00000077092	0.977379
hsa-miR-146b-5p	RHPN2	ENSG00000131941	0.70791
hsa-miR-146b-5p	ROR1	ENSG00000185483	0.944807
hsa-miR-146b-5p	SESN3	ENSG00000149212	0.844403
hsa-miR-146b-5p	SYN3	ENSG00000185666	0.722154
hsa-miR-146b-5p	SYT1	ENSG00000067715	0.930483
hsa-miR-146b-5p	TNFSF15	ENSG00000181634	0.717169
hsa-miR-146b-5p	TRIM2	ENSG00000109654	0.720059
hsa-miR-146b-5p	UPK1B	ENSG00000114638	0.701294
hsa-miR-146b-5p	WDR47	ENSG00000085433	0.97549
hsa-miR-146b-5p	WNT3	ENSG00000108379	0.715245
hsa-miR-146b-5p	ZNF365	ENSG00000138311	0.765122
hsa-miR-196a-5p	BRAF	ENSG00000157764	0.791448
hsa-miR-196a-5p	DCDC2	ENSG00000146038	0.980474
hsa-miR-196a-5p	EDNRB	ENSG00000136160	0.798476
hsa-miR-196a-5p	FARP1	ENSG00000152767	0.869327
hsa-miR-196a-5p	FRAS1	ENSG00000138759	0.722196
hsa-miR-196a-5p	FZD3	ENSG00000104290	0.747055
hsa-miR-196a-5p	GAN	ENSG00000261609	0.976314
hsa-miR-196a-5p	GATA6	ENSG00000141448	0.995632
hsa-miR-196a-5p	LPAR3	ENSG00000171517	0.915844
hsa-miR-196a-5p	NAV2	ENSG00000166833	0.771463
hsa-miR-196a-5p	NECTIN3	ENSG00000177707	0.937875
hsa-miR-196a-5p	NXPE3	ENSG00000144815	0.891054
hsa-miR-196a-5p	PLCXD2	ENSG00000240891	0.986497
hsa-miR-196a-5p	PPARGC1A	ENSG00000109819	0.763456
hsa-miR-196a-5p	PRLR	ENSG00000113494	0.782541
hsa-miR-196a-5p	RSPO2	ENSG00000147655	0.977227
hsa-miR-196a-5p	RXFP2	ENSG00000133105	0.833386
hsa-miR-196a-5p	SLC25A37	ENSG00000147454	0.763382
hsa-miR-196a-5p	TAFA5	ENSG00000219438	0.992463
hsa-miR-196a-5p	TRIM71	ENSG00000206557	0.809865
hsa-miR-21-3p	ADAMTSL1	ENSG00000178031	0.706142
hsa-miR-21-3p	ALCAM	ENSG00000170017	0.857883
hsa-miR-21-3p	BNC2	ENSG00000173068	0.710437
hsa-miR-21-3p	CDH6	ENSG00000113361	0.705406
hsa-miR-21-3p	CDK15	ENSG00000138395	0.718064
hsa-miR-21-3p	CDKL5	ENSG00000008086	0.703839
hsa-miR-21-3p	CHRDL1	ENSG00000101938	0.847692
hsa-miR-21-3p	CTPS1	ENSG00000171793	0.755164
hsa-miR-21-3p	FAM117A	ENSG00000121104	0.939691
hsa-miR-21-3p	GAN	ENSG00000261609	0.804056
hsa-miR-21-3p	GPM6A	ENSG00000150625	0.866121
hsa-miR-21-3p	GRIA2	ENSG00000120251	0.921348
hsa-miR-21-3p	GRIN2B	ENSG00000273079	0.758868
hsa-miR-21-3p	INSIG2	ENSG00000125629	0.779095
hsa-miR-21-3p	JAKMIP2	ENSG00000176049	0.927474
hsa-miR-21-3p	KY	ENSG00000174611	0.891179
hsa-miR-21-3p	MARK1	ENSG00000116141	0.706814
hsa-miR-21-3p	MYCL	ENSG00000116990	0.790291
hsa-miR-21-3p	NECTIN3	ENSG00000177707	0.828609
hsa-miR-21-3p	NRXN3	ENSG00000021645	0.727192
hsa-miR-21-3p	NTRK3	ENSG00000140538	0.867618
hsa-miR-21-3p	PCDH19	ENSG00000165194	0.990136
hsa-miR-21-3p	PTCH1	ENSG00000185920	0.765457
hsa-miR-21-3p	SERINC5	ENSG00000164300	0.716241
hsa-miR-21-3p	UNC5D	ENSG00000156687	0.709435
hsa-miR-21-3p	WDR47	ENSG00000085433	0.701391
hsa-miR-21-3p	ZNF608	ENSG00000168916	0.991304
hsa-miR-214-3p	ADAMTS19	ENSG00000145808	0.770753
hsa-miR-214-3p	ANKS4B	ENSG00000175311	0.833138
hsa-miR-214-3p	ARFGEF3	ENSG00000112379	0.708232
hsa-miR-214-3p	ARHGAP20	ENSG00000137727	0.790899
hsa-miR-214-3p	BCL7A	ENSG00000110987	0.878512
hsa-miR-214-3p	BHLHE41	ENSG00000123095	0.70912
hsa-miR-214-3p	BRAF	ENSG00000157764	0.755562
hsa-miR-214-3p	CACNA1I	ENSG00000100346	0.77757
hsa-miR-214-3p	CAPN5	ENSG00000149260	0.777255
hsa-miR-214-3p	CDC14A	ENSG00000079335	0.915398
hsa-miR-214-3p	CHAC1	ENSG00000128965	0.799748
hsa-miR-214-3p	CHIC1	ENSG00000204116	0.870517
hsa-miR-214-3p	CLDN23	ENSG00000253958	0.829876
hsa-miR-214-3p	COL4A3	ENSG00000169031	0.72115
hsa-miR-214-3p	CTSB	ENSG00000164733	0.706722
hsa-miR-214-3p	CXXC4	ENSG00000168772	0.940272
hsa-miR-214-3p	CXXC5	ENSG00000171604	0.919439
hsa-miR-214-3p	DMPK	ENSG00000104936	0.897686
hsa-miR-214-3p	DOK4	ENSG00000125170	0.858416
hsa-miR-214-3p	ENC1	ENSG00000171617	0.706801
hsa-miR-214-3p	ERC2	ENSG00000187672	0.709847
hsa-miR-214-3p	FAM171B	ENSG00000144369	0.754526
hsa-miR-214-3p	FBXO32	ENSG00000156804	0.816405
hsa-miR-214-3p	FRAS1	ENSG00000138759	0.845536
hsa-miR-214-3p	FZD3	ENSG00000104290	0.867882
hsa-miR-214-3p	GAN	ENSG00000261609	0.883637
hsa-miR-214-3p	GPRIN3	ENSG00000185477	0.701859
hsa-miR-214-3p	GRM7	ENSG00000196277	0.837034
hsa-miR-214-3p	HLF	ENSG00000108924	0.772374
hsa-miR-214-3p	HS3ST5	ENSG00000249853	0.741183
hsa-miR-214-3p	ID4	ENSG00000172201	0.700633
hsa-miR-214-3p	IGSF11	ENSG00000144847	0.730723
hsa-miR-214-3p	IRS1	ENSG00000169047	0.702378
hsa-miR-214-3p	JAKMIP2	ENSG00000176049	0.976916
hsa-miR-214-3p	KCNQ3	ENSG00000184156	0.820669
hsa-miR-214-3p	KY	ENSG00000174611	0.826621
hsa-miR-214-3p	MITF	ENSG00000187098	0.861055
hsa-miR-214-3p	MYCL	ENSG00000116990	0.81587
hsa-miR-214-3p	NAV2	ENSG00000166833	0.706977
hsa-miR-214-3p	NEO1	ENSG00000067141	0.991246
hsa-miR-214-3p	NRXN3	ENSG00000021645	0.922991
hsa-miR-214-3p	NSMAF	ENSG00000035681	0.707081
hsa-miR-214-3p	NTRK3	ENSG00000140538	0.941588
hsa-miR-214-3p	NUP210	ENSG00000132182	0.704045
hsa-miR-214-3p	NWD1	ENSG00000188039	0.960751
hsa-miR-214-3p	OPHN1	ENSG00000079482	0.700799
hsa-miR-214-3p	PAK3	ENSG00000077264	0.83735
hsa-miR-214-3p	PATZ1	ENSG00000100105	0.786283
hsa-miR-214-3p	PLEKHH1	ENSG00000054690	0.728543
hsa-miR-214-3p	PLXNA2	ENSG00000076356	0.711169
hsa-miR-214-3p	PPARGC1A	ENSG00000109819	0.819456
hsa-miR-214-3p	PRLR	ENSG00000113494	0.783545
hsa-miR-214-3p	PSD3	ENSG00000156011	0.790187
hsa-miR-214-3p	PTCH1	ENSG00000185920	0.891964
hsa-miR-214-3p	PTPN14	ENSG00000152104	0.950084
hsa-miR-214-3p	RAB3IP	ENSG00000127328	0.768069
hsa-miR-214-3p	RAI14	ENSG00000039560	0.847395
hsa-miR-214-3p	RCSD1	ENSG00000198771	0.765339
hsa-miR-214-3p	REEP1	ENSG00000068615	0.879839
hsa-miR-214-3p	RHPN2	ENSG00000131941	0.758228
hsa-miR-214-3p	ROR1	ENSG00000185483	0.967255
hsa-miR-214-3p	SESN3	ENSG00000149212	0.759038
hsa-miR-214-3p	SLC16A10	ENSG00000112394	0.892095
hsa-miR-214-3p	SLC30A1	ENSG00000170385	0.935709
hsa-miR-214-3p	SLC39A10	ENSG00000196950	0.731628
hsa-miR-214-3p	SOX6	ENSG00000110693	0.950454
hsa-miR-214-3p	SRGAP3	ENSG00000196220	0.959755
hsa-miR-214-3p	ST8SIA1	ENSG00000111728	0.721907
hsa-miR-214-3p	TMEM14A	ENSG00000096092	0.863345
hsa-miR-214-3p	TRPV1	ENSG00000196689	0.837766
hsa-miR-214-3p	VANGL2	ENSG00000162738	0.913003
hsa-miR-214-3p	WNT3	ENSG00000108379	0.943029
hsa-miR-214-3p	ZNF365	ENSG00000138311	0.792587
hsa-miR-214-3p	ZNF608	ENSG00000168916	0.730549
hsa-miR-214-3p	ZNF618	ENSG00000157657	0.824422
hsa-miR-21-5p	BCL7A	ENSG00000110987	0.979004
hsa-miR-21-5p	BNC2	ENSG00000173068	0.711769
hsa-miR-21-5p	CDH6	ENSG00000113361	0.702
hsa-miR-21-5p	CUX1	ENSG00000257923	0.760076
hsa-miR-21-5p	DLX2	ENSG00000115844	0.71868
hsa-miR-21-5p	DUSP8	ENSG00000184545	0.942452
hsa-miR-21-5p	GRIN2B	ENSG00000273079	0.824635
hsa-miR-21-5p	HS3ST5	ENSG00000249853	0.73591
hsa-miR-21-5p	MSX1	ENSG00000163132	0.795383
hsa-miR-21-5p	NRXN3	ENSG00000021645	0.810925
hsa-miR-21-5p	PAG1	ENSG00000076641	0.840633
hsa-miR-21-5p	PDCD4	ENSG00000150593	0.999517
hsa-miR-21-5p	PPARA	ENSG00000186951	0.812462
hsa-miR-21-5p	PTPN14	ENSG00000152104	0.915884
hsa-miR-21-5p	SESN3	ENSG00000149212	0.766979
hsa-miR-21-5p	SEZ6L	ENSG00000100095	0.875872
hsa-miR-21-5p	SGK3	ENSG00000104205	0.870696
hsa-miR-21-5p	SLC16A10	ENSG00000112394	0.935276
hsa-miR-21-5p	UNC80	ENSG00000144406	0.823747
hsa-miR-223-3p	ACSL3	ENSG00000123983	0.978424
hsa-miR-223-3p	ALCAM	ENSG00000170017	0.98348
hsa-miR-223-3p	ANKS4B	ENSG00000175311	0.818246
hsa-miR-223-3p	BNC2	ENSG00000173068	0.781103
hsa-miR-223-3p	CDK15	ENSG00000138395	0.771993
hsa-miR-223-3p	CXXC4	ENSG00000168772	0.81569
hsa-miR-223-3p	DAB1	ENSG00000173406	0.798779
hsa-miR-223-3p	DIPK2A	ENSG00000181744	0.72529
hsa-miR-223-3p	DSCAML1	ENSG00000177103	0.885987
hsa-miR-223-3p	DUSP10	ENSG00000143507	0.947767
hsa-miR-223-3p	ELF5	ENSG00000135374	0.760963
hsa-miR-223-3p	FAM171B	ENSG00000144369	0.70472
hsa-miR-223-3p	FAM221A	ENSG00000188732	0.769718
hsa-miR-223-3p	GLI3	ENSG00000106571	0.846219
hsa-miR-223-3p	HLF	ENSG00000108924	0.934524
hsa-miR-223-3p	JAKMIP2	ENSG00000176049	0.79196
hsa-miR-223-3p	MCF2L	ENSG00000126217	0.831467
hsa-miR-223-3p	NDNF	ENSG00000173376	0.78649
hsa-miR-223-3p	NRXN3	ENSG00000021645	0.78028
hsa-miR-223-3p	NTRK3	ENSG00000140538	0.830532
hsa-miR-223-3p	NUP210	ENSG00000132182	0.988672
hsa-miR-223-3p	PLEKHH1	ENSG00000054690	0.767608
hsa-miR-223-3p	PPARA	ENSG00000186951	0.827136
hsa-miR-223-3p	PRLR	ENSG00000113494	0.978114
hsa-miR-223-3p	PSD3	ENSG00000156011	0.786931
hsa-miR-223-3p	SEMA6A	ENSG00000092421	0.744205
hsa-miR-223-3p	SETBP1	ENSG00000152217	0.769608
hsa-miR-223-3p	SLC24A3	ENSG00000185052	0.762879
hsa-miR-223-3p	SOX6	ENSG00000110693	0.928656
hsa-miR-223-3p	SYT1	ENSG00000067715	0.907449
hsa-miR-223-3p	TMEM64	ENSG00000180694	0.881564
hsa-miR-223-3p	UCP3	ENSG00000175564	0.712109
hsa-miR-223-3p	XK	ENSG00000047597	0.717477
hsa-miR-223-3p	ZNF365	ENSG00000138311	0.753302
hsa-miR-223-5p	BEAN1	ENSG00000166546	0.750104
hsa-miR-223-5p	BNC2	ENSG00000173068	0.824012
hsa-miR-223-5p	C10orf90	ENSG00000154493	0.798381
hsa-miR-223-5p	CALCOCO1	ENSG00000012822	0.868051
hsa-miR-223-5p	CDC14A	ENSG00000079335	0.704205
hsa-miR-223-5p	CHIC1	ENSG00000204116	0.853922
hsa-miR-223-5p	CUX1	ENSG00000257923	0.830307
hsa-miR-223-5p	DIPK2A	ENSG00000181744	0.764912
hsa-miR-223-5p	EPB41L4B	ENSG00000095203	0.764145
hsa-miR-223-5p	FAM171B	ENSG00000144369	0.770447
hsa-miR-223-5p	FOXC1	ENSG00000054598	0.921621
hsa-miR-223-5p	GPM6A	ENSG00000150625	0.890966
hsa-miR-223-5p	HHIP	ENSG00000164161	0.792881
hsa-miR-223-5p	KLHL29	ENSG00000119771	0.835916
hsa-miR-223-5p	NEO1	ENSG00000067141	0.858411
hsa-miR-223-5p	NKAIN2	ENSG00000188580	0.752637
hsa-miR-223-5p	NPPC	ENSG00000163273	0.720378
hsa-miR-223-5p	SLC17A1	ENSG00000124568	0.766828
hsa-miR-223-5p	SLC1A3	ENSG00000079215	0.758798
hsa-miR-223-5p	TFAP2B	ENSG00000008196	0.767802
hsa-miR-223-5p	ZNF286A-TBC1D26	ENSG00000255104	0.828364
hsa-miR-23a-5p	CALCOCO1	ENSG00000012822	0.856836
hsa-miR-23a-5p	CYRIA	ENSG00000197872	0.760707
hsa-miR-23a-5p	ERC2	ENSG00000187672	0.82675
hsa-miR-23a-5p	FOXC1	ENSG00000054598	0.98825
hsa-miR-23a-5p	FZD5	ENSG00000163251	0.724335
hsa-miR-23a-5p	GAN	ENSG00000261609	0.834055
hsa-miR-23a-5p	NHS	ENSG00000188158	0.907847
hsa-miR-23a-5p	PAQR8	ENSG00000170915	0.778583
hsa-miR-23a-5p	PDZRN3	ENSG00000121440	0.740371
hsa-miR-23a-5p	PLEKHH1	ENSG00000054690	0.949765
hsa-miR-23a-5p	PSD3	ENSG00000156011	0.968872
hsa-miR-23a-5p	SLC13A5	ENSG00000141485	0.727566
hsa-miR-23a-5p	TNFRSF19	ENSG00000127863	0.739143
hsa-miR-23a-5p	TRPV1	ENSG00000196689	0.935215
hsa-miR-23a-5p	ZC4H2	ENSG00000126970	0.705478
hsa-miR-27a-5p	CNR1	ENSG00000118432	0.859533
hsa-miR-27a-5p	CUX1	ENSG00000257923	0.89348
hsa-miR-27a-5p	GRIN2B	ENSG00000273079	0.884571
hsa-miR-27a-5p	GSDMA	ENSG00000167914	0.753625
hsa-miR-27a-5p	PHF24	ENSG00000122733	0.892759
hsa-miR-27a-5p	PLCXD2	ENSG00000240891	0.724053
hsa-miR-27a-5p	PLEKHH1	ENSG00000054690	0.792067
hsa-miR-27a-5p	PRKCA	ENSG00000154229	0.781534
hsa-miR-376c-3p	ALCAM	ENSG00000170017	0.762549
hsa-miR-376c-3p	ARFGEF3	ENSG00000112379	0.775067
hsa-miR-376c-3p	BNC2	ENSG00000173068	0.79591
hsa-miR-376c-3p	CHIC1	ENSG00000204116	0.958849
hsa-miR-376c-3p	COL4A3	ENSG00000169031	0.812016
hsa-miR-376c-3p	CUX1	ENSG00000257923	0.782025
hsa-miR-376c-3p	CYRIA	ENSG00000197872	0.804272
hsa-miR-376c-3p	DACH1	ENSG00000276644	0.77285
hsa-miR-376c-3p	EPB41L4B	ENSG00000095203	0.738346
hsa-miR-376c-3p	FADS1	ENSG00000149485	0.762023
hsa-miR-376c-3p	FZD5	ENSG00000163251	0.761573
hsa-miR-376c-3p	GPRIN3	ENSG00000185477	0.894073
hsa-miR-376c-3p	GRIN2B	ENSG00000273079	0.903086
hsa-miR-376c-3p	HHIP	ENSG00000164161	0.966123
hsa-miR-376c-3p	KCNJ16	ENSG00000153822	0.853591
hsa-miR-376c-3p	LPAR3	ENSG00000171517	0.855434
hsa-miR-376c-3p	NRXN3	ENSG00000021645	0.712872
hsa-miR-376c-3p	NTRK3	ENSG00000140538	0.812205
hsa-miR-376c-3p	PAG1	ENSG00000076641	0.787813
hsa-miR-376c-3p	PAQR5	ENSG00000137819	0.759864
hsa-miR-376c-3p	PCDH19	ENSG00000165194	0.934869
hsa-miR-376c-3p	PCLO	ENSG00000186472	0.964394
hsa-miR-376c-3p	PRLR	ENSG00000113494	0.798899
hsa-miR-376c-3p	RARB	ENSG00000077092	0.932288
hsa-miR-376c-3p	SATB2	ENSG00000119042	0.737301
hsa-miR-376c-3p	SLC16A7	ENSG00000118596	0.847476
hsa-miR-376c-3p	SLC25A37	ENSG00000147454	0.946304
hsa-miR-376c-3p	SLC30A1	ENSG00000170385	0.881207
hsa-miR-376c-3p	SLC39A10	ENSG00000196950	0.751729
hsa-miR-376c-3p	SOX6	ENSG00000110693	0.987446
hsa-miR-376c-3p	ST8SIA1	ENSG00000111728	0.825543
hsa-miR-376c-3p	SVIP	ENSG00000198168	0.857919
hsa-miR-376c-3p	SYT1	ENSG00000067715	0.805275
hsa-miR-376c-3p	TRIM2	ENSG00000109654	0.770498
hsa-miR-376c-3p	WNT3	ENSG00000108379	0.793576
hsa-miR-376c-3p	ZFP37	ENSG00000136866	0.71861
hsa-miR-379-5p	ALCAM	ENSG00000170017	0.846769
hsa-miR-379-5p	ARL4A	ENSG00000122644	0.808231
hsa-miR-379-5p	CDC14A	ENSG00000079335	0.707905
hsa-miR-379-5p	CFTR	ENSG00000001626	0.726
hsa-miR-379-5p	ENPP4	ENSG00000001561	0.784464
hsa-miR-379-5p	FBXO32	ENSG00000156804	0.719631
hsa-miR-379-5p	GALNT13	ENSG00000144278	0.721469
hsa-miR-379-5p	KCNQ3	ENSG00000184156	0.781459
hsa-miR-379-5p	KCTD6	ENSG00000168301	0.935143
hsa-miR-379-5p	LZTS3	ENSG00000088899	0.830485
hsa-miR-379-5p	MME	ENSG00000196549	0.714246
hsa-miR-379-5p	OXTR	ENSG00000180914	0.774005
hsa-miR-379-5p	PTPN14	ENSG00000152104	0.73762
hsa-miR-379-5p	RARB	ENSG00000077092	0.773324
hsa-miR-379-5p	SLC16A10	ENSG00000112394	0.744814
hsa-miR-379-5p	ST8SIA1	ENSG00000111728	0.905773
hsa-miR-379-5p	TRIM71	ENSG00000206557	0.737177
hsa-miR-379-5p	UNC5D	ENSG00000156687	0.910531
hsa-miR-7-5p	BNC2	ENSG00000173068	0.727708
hsa-miR-7-5p	BRAF	ENSG00000157764	0.855209
hsa-miR-7-5p	CACNA1I	ENSG00000100346	0.728234
hsa-miR-7-5p	CDC14A	ENSG00000079335	0.787017
hsa-miR-7-5p	CDKL5	ENSG00000008086	0.81628
hsa-miR-7-5p	CNN3	ENSG00000117519	0.898407
hsa-miR-7-5p	CTSB	ENSG00000164733	0.975768
hsa-miR-7-5p	DACH1	ENSG00000276644	0.729242
hsa-miR-7-5p	EMP1	ENSG00000134531	0.893636
hsa-miR-7-5p	FAIM2	ENSG00000135472	0.79854
hsa-miR-7-5p	FZD3	ENSG00000104290	0.829046
hsa-miR-7-5p	GABRA4	ENSG00000109158	0.70524
hsa-miR-7-5p	GATA6	ENSG00000141448	0.897384
hsa-miR-7-5p	GLI3	ENSG00000106571	0.999861
hsa-miR-7-5p	GRIN2B	ENSG00000273079	0.986703
hsa-miR-7-5p	HHIP	ENSG00000164161	0.912728
hsa-miR-7-5p	HOXB3	ENSG00000120093	0.722535
hsa-miR-7-5p	HS3ST5	ENSG00000249853	0.95149
hsa-miR-7-5p	IL12RB2	ENSG00000081985	0.846036
hsa-miR-7-5p	IRS1	ENSG00000169047	0.992057
hsa-miR-7-5p	JMY	ENSG00000152409	0.742346
hsa-miR-7-5p	KCNE1	ENSG00000180509	0.791722
hsa-miR-7-5p	KCNE1B	ENSG00000276289	0.784284
hsa-miR-7-5p	LINGO1	ENSG00000169783	0.803367
hsa-miR-7-5p	LRRC15	ENSG00000172061	0.763878
hsa-miR-7-5p	LZTS3	ENSG00000088899	0.782631
hsa-miR-7-5p	NEO1	ENSG00000067141	0.738569
hsa-miR-7-5p	NSMAF	ENSG00000035681	0.853778
hsa-miR-7-5p	NTRK2	ENSG00000148053	0.731499
hsa-miR-7-5p	NWD1	ENSG00000188039	0.745381
hsa-miR-7-5p	PIK3R3	ENSG00000117461	0.783051
hsa-miR-7-5p	PMEL	ENSG00000185664	0.796
hsa-miR-7-5p	PPARGC1A	ENSG00000109819	0.709439
hsa-miR-7-5p	PPP2R2B	ENSG00000156475	0.873474
hsa-miR-7-5p	RAPGEF2	ENSG00000109756	0.715455
hsa-miR-7-5p	RBFOX1	ENSG00000078328	0.820612
hsa-miR-7-5p	RNF182	ENSG00000180537	0.807236
hsa-miR-7-5p	SEMA6A	ENSG00000092421	0.785099
hsa-miR-7-5p	SETBP1	ENSG00000152217	0.706157
hsa-miR-7-5p	SLC16A7	ENSG00000118596	0.938429
hsa-miR-7-5p	SLC46A2	ENSG00000119457	0.76757
hsa-miR-7-5p	SOX6	ENSG00000110693	0.894376
hsa-miR-7-5p	SYN3	ENSG00000185666	0.819506
hsa-miR-7-5p	TMEM229A	ENSG00000234224	0.912349
hsa-miR-7-5p	TP53INP2	ENSG00000078804	0.729622
hsa-miR-7-5p	TRPV1	ENSG00000196689	0.786985
hsa-miR-7-5p	VANGL2	ENSG00000162738	0.853566
hsa-miR-7-5p	WDR47	ENSG00000085433	0.994493
hsa-miR-92b-3p	ABLIM2	ENSG00000163995	0.738138
hsa-miR-92b-3p	ADAMTSL1	ENSG00000178031	0.999175
hsa-miR-92b-3p	BRAF	ENSG00000157764	0.830566
hsa-miR-92b-3p	CACNA1I	ENSG00000100346	0.990373
hsa-miR-92b-3p	CDH10	ENSG00000040731	0.787796
hsa-miR-92b-3p	CDKL5	ENSG00000008086	0.999955
hsa-miR-92b-3p	CPLX1	ENSG00000168993	0.702525
hsa-miR-92b-3p	CTTNBP2	ENSG00000077063	0.905226
hsa-miR-92b-3p	CUX1	ENSG00000257923	0.99858
hsa-miR-92b-3p	CXXC4	ENSG00000168772	0.957323
hsa-miR-92b-3p	CXXC5	ENSG00000171604	0.789796
hsa-miR-92b-3p	DCC	ENSG00000187323	0.927411
hsa-miR-92b-3p	DSCAML1	ENSG00000177103	0.999827
hsa-miR-92b-3p	DUSP10	ENSG00000143507	0.999259
hsa-miR-92b-3p	EGR2	ENSG00000122877	0.840373
hsa-miR-92b-3p	FBXO32	ENSG00000156804	0.844848
hsa-miR-92b-3p	GAN	ENSG00000261609	0.930156
hsa-miR-92b-3p	GATA6	ENSG00000141448	0.87625
hsa-miR-92b-3p	GCLC	ENSG00000001084	0.808277
hsa-miR-92b-3p	GPR158	ENSG00000151025	0.894544
hsa-miR-92b-3p	GRM7	ENSG00000196277	0.839782
hsa-miR-92b-3p	JMY	ENSG00000152409	0.999091
hsa-miR-92b-3p	KCNMB2	ENSG00000197584	0.718106
hsa-miR-92b-3p	KLHL29	ENSG00000119771	0.779192
hsa-miR-92b-3p	LRRC20	ENSG00000172731	0.864881
hsa-miR-92b-3p	MARK1	ENSG00000116141	0.970203
hsa-miR-92b-3p	MITF	ENSG00000187098	0.819868
hsa-miR-92b-3p	NCKAP5	ENSG00000176771	0.958503
hsa-miR-92b-3p	NRK	ENSG00000123572	0.891248
hsa-miR-92b-3p	NSMAF	ENSG00000035681	0.706545
hsa-miR-92b-3p	PIK3R3	ENSG00000117461	0.989025
hsa-miR-92b-3p	PTGER4	ENSG00000171522	0.996136
hsa-miR-92b-3p	PTPN14	ENSG00000152104	0.89609
hsa-miR-92b-3p	RBFOX1	ENSG00000078328	0.941826
hsa-miR-92b-3p	RHPN2	ENSG00000131941	0.986485
hsa-miR-92b-3p	SATB2	ENSG00000119042	0.923882
hsa-miR-92b-3p	SCUBE3	ENSG00000146197	0.736207
hsa-miR-92b-3p	SERINC5	ENSG00000164300	0.756894
hsa-miR-92b-3p	SESN3	ENSG00000149212	0.997173
hsa-miR-92b-3p	SGK3	ENSG00000104205	0.99985
hsa-miR-92b-3p	SLC16A10	ENSG00000112394	0.941589
hsa-miR-92b-3p	SLC24A3	ENSG00000185052	0.995211
hsa-miR-92b-3p	SLC39A8	ENSG00000138821	0.891077
hsa-miR-92b-3p	SORCS3	ENSG00000156395	0.82657
hsa-miR-92b-3p	SVIP	ENSG00000198168	0.867352
hsa-miR-92b-3p	SYN3	ENSG00000185666	0.703687
hsa-miR-92b-3p	SYT1	ENSG00000067715	0.943977
hsa-miR-92b-3p	TMEM229A	ENSG00000234224	0.994788
hsa-miR-92b-3p	TPBGL	ENSG00000261594	0.849375
hsa-miR-92b-3p	ZFP37	ENSG00000136866	0.735774
hsa-miR-92b-3p	ZNF365	ENSG00000138311	0.728009
hsa-miR-92b-3p	ZNF827	ENSG00000151612	0.903988

## Sheet: Table S4
Table S4. Interactions between human orthologs of the upregulated in Mcpip1eKO papillomas miRNAs and downregulated DE-PCGs identified using DIANA-Tarbase.
mirna	gene_symbol	ensembl_gene_id
hsa-miR-125b-1-3p	SLC30A1	ENSG00000170385
hsa-miR-125b-1-3p	TP53INP1	ENSG00000164938
hsa-miR-139-5p	CCND2	ENSG00000118971
hsa-miR-139-5p	FOXC1	ENSG00000054598
hsa-miR-139-5p	KCNIP2	ENSG00000120049
hsa-miR-139-5p	NAPEPLD	ENSG00000161048
hsa-miR-139-5p	PLAGL1	ENSG00000118495
hsa-miR-139-5p	SERPINI1	ENSG00000163536
hsa-miR-139-5p	ZNF827	ENSG00000151612
hsa-miR-144-3p	CCND2	ENSG00000118971
hsa-miR-144-3p	GAN	ENSG00000261609
hsa-miR-144-3p	LGR4	ENSG00000205213
hsa-miR-144-3p	PDCD4	ENSG00000150593
hsa-miR-144-3p	SLC30A1	ENSG00000170385
hsa-miR-144-3p	TP53INP1	ENSG00000164938
hsa-miR-144-3p	VAT1L	ENSG00000171724
hsa-miR-144-3p	ZNF827	ENSG00000151612
hsa-miR-146a-5p	IRF4	ENSG00000137265
hsa-miR-146a-5p	RHPN2	ENSG00000131941
hsa-miR-146a-5p	RNASET2	ENSG00000026297
hsa-miR-146a-5p	SESN3	ENSG00000149212
hsa-miR-146a-5p	TP53INP1	ENSG00000164938
hsa-miR-146b-5p	CFTR	ENSG00000001626
hsa-miR-146b-5p	RHPN2	ENSG00000131941
hsa-miR-146b-5p	RNASET2	ENSG00000026297
hsa-miR-146b-5p	SESN3	ENSG00000149212
hsa-miR-146b-5p	TP53INP1	ENSG00000164938
hsa-miR-196a-5p	BAMBI	ENSG00000095739
hsa-miR-196a-5p	BRAF	ENSG00000157764
hsa-miR-196a-5p	CCND2	ENSG00000118971
hsa-miR-196a-5p	CHAC1	ENSG00000128965
hsa-miR-196a-5p	DCDC2	ENSG00000146038
hsa-miR-196a-5p	DMPK	ENSG00000104936
hsa-miR-196a-5p	DUSP2	ENSG00000158050
hsa-miR-196a-5p	E2F2	ENSG00000007968
hsa-miR-196a-5p	EYA1	ENSG00000104313
hsa-miR-196a-5p	GATA6	ENSG00000141448
hsa-miR-196a-5p	KLHL29	ENSG00000119771
hsa-miR-196a-5p	MANEAL	ENSG00000185090
hsa-miR-196a-5p	NRXN3	ENSG00000021645
hsa-miR-196a-5p	PPP1R3B	ENSG00000173281
hsa-miR-196a-5p	PRLR	ENSG00000113494
hsa-miR-196a-5p	PTCH1	ENSG00000185920
hsa-miR-196a-5p	RAB3IP	ENSG00000127328
hsa-miR-196a-5p	SATB2	ENSG00000119042
hsa-miR-196a-5p	SERINC5	ENSG00000164300
hsa-miR-196a-5p	SLAIN1	ENSG00000139737
hsa-miR-196a-5p	SLC30A1	ENSG00000170385
hsa-miR-196a-5p	TMEM64	ENSG00000180694
hsa-miR-196a-5p	ZNF827	ENSG00000151612
hsa-miR-21-3p	ALCAM	ENSG00000170017
hsa-miR-21-3p	ATP6V0E2	ENSG00000171130
hsa-miR-21-3p	B3GNT5	ENSG00000176597
hsa-miR-21-3p	CBS	ENSG00000160200
hsa-miR-21-3p	CCND2	ENSG00000118971
hsa-miR-21-3p	CNN3	ENSG00000117519
hsa-miR-21-3p	CNR1	ENSG00000118432
hsa-miR-21-3p	GPM6A	ENSG00000150625
hsa-miR-21-3p	HOXB3	ENSG00000120093
hsa-miR-21-3p	PIK3R3	ENSG00000117461
hsa-miR-21-3p	PTPN14	ENSG00000152104
hsa-miR-21-3p	RAI14	ENSG00000039560
hsa-miR-21-3p	RAPGEF2	ENSG00000109756
hsa-miR-21-3p	SERINC5	ENSG00000164300
hsa-miR-214-3p	ARID3A	ENSG00000116017
hsa-miR-214-3p	NAV2	ENSG00000166833
hsa-miR-214-3p	PLXNA2	ENSG00000076356
hsa-miR-214-3p	RNF103	ENSG00000239305
hsa-miR-21-5p	B3GNT5	ENSG00000176597
hsa-miR-21-5p	BAMBI	ENSG00000095739
hsa-miR-21-5p	BCL7A	ENSG00000110987
hsa-miR-21-5p	CCND2	ENSG00000118971
hsa-miR-21-5p	CUX1	ENSG00000257923
hsa-miR-21-5p	CYBRD1	ENSG00000071967
hsa-miR-21-5p	DLX2	ENSG00000115844
hsa-miR-21-5p	DUSP10	ENSG00000143507
hsa-miR-21-5p	DUSP8	ENSG00000184545
hsa-miR-21-5p	ENC1	ENSG00000171617
hsa-miR-21-5p	GAN	ENSG00000261609
hsa-miR-21-5p	GATA3	ENSG00000107485
hsa-miR-21-5p	GCLC	ENSG00000001084
hsa-miR-21-5p	IRF4	ENSG00000137265
hsa-miR-21-5p	PAG1	ENSG00000076641
hsa-miR-21-5p	PDCD4	ENSG00000150593
hsa-miR-21-5p	PLXNA2	ENSG00000076356
hsa-miR-21-5p	PPARA	ENSG00000186951
hsa-miR-21-5p	PPP1R3B	ENSG00000173281
hsa-miR-21-5p	PRLR	ENSG00000113494
hsa-miR-21-5p	PTPN14	ENSG00000152104
hsa-miR-21-5p	RAI14	ENSG00000039560
hsa-miR-21-5p	SAMD5	ENSG00000203727
hsa-miR-21-5p	SCRN1	ENSG00000136193
hsa-miR-21-5p	SERPINI1	ENSG00000163536
hsa-miR-21-5p	SLC16A10	ENSG00000112394
hsa-miR-21-5p	SYBU	ENSG00000147642
hsa-miR-21-5p	TMEM64	ENSG00000180694
hsa-miR-21-5p	TRIM2	ENSG00000109654
hsa-miR-21-5p	TRIM71	ENSG00000206557
hsa-miR-21-5p	WDR47	ENSG00000085433
hsa-miR-21-5p	ZNF286A	ENSG00000187607
hsa-miR-223-3p	DUSP10	ENSG00000143507
hsa-miR-223-3p	FADS1	ENSG00000149485
hsa-miR-27a-5p	DUSP2	ENSG00000158050
hsa-miR-27a-5p	PDCD4	ENSG00000150593
hsa-miR-27a-5p	RAI14	ENSG00000039560
hsa-miR-27a-5p	SFRP1	ENSG00000104332
hsa-miR-376c-3p	CAPN5	ENSG00000149260
hsa-miR-376c-3p	CCND2	ENSG00000118971
hsa-miR-376c-3p	CDC14A	ENSG00000079335
hsa-miR-376c-3p	CYBRD1	ENSG00000071967
hsa-miR-376c-3p	PCLO	ENSG00000186472
hsa-miR-379-5p	MME	ENSG00000196549
hsa-miR-451a	BRAF	ENSG00000157764
hsa-miR-7-5p	AFF3	ENSG00000144218
hsa-miR-7-5p	ALDH3A2	ENSG00000072210
hsa-miR-7-5p	ARHGEF26	ENSG00000114790
hsa-miR-7-5p	BCL7A	ENSG00000110987
hsa-miR-7-5p	CCND2	ENSG00000118971
hsa-miR-7-5p	CNN3	ENSG00000117519
hsa-miR-7-5p	CTPS1	ENSG00000171793
hsa-miR-7-5p	CTSB	ENSG00000164733
hsa-miR-7-5p	EYA1	ENSG00000104313
hsa-miR-7-5p	FOXC1	ENSG00000054598
hsa-miR-7-5p	FOXO6	ENSG00000204060
hsa-miR-7-5p	FZD3	ENSG00000104290
hsa-miR-7-5p	FZD5	ENSG00000163251
hsa-miR-7-5p	GAN	ENSG00000261609
hsa-miR-7-5p	GAS2L3	ENSG00000139354
hsa-miR-7-5p	GATA3	ENSG00000107485
hsa-miR-7-5p	GATA6	ENSG00000141448
hsa-miR-7-5p	GLI3	ENSG00000106571
hsa-miR-7-5p	IL12RB2	ENSG00000081985
hsa-miR-7-5p	INSIG2	ENSG00000125629
hsa-miR-7-5p	IRF4	ENSG00000137265
hsa-miR-7-5p	IRS1	ENSG00000169047
hsa-miR-7-5p	KRT7	ENSG00000135480
hsa-miR-7-5p	LBH	ENSG00000213626
hsa-miR-7-5p	LZTS2	ENSG00000107816
hsa-miR-7-5p	LZTS3	ENSG00000088899
hsa-miR-7-5p	NEO1	ENSG00000067141
hsa-miR-7-5p	NTRK2	ENSG00000148053
hsa-miR-7-5p	NXPE3	ENSG00000144815
hsa-miR-7-5p	PIK3R3	ENSG00000117461
hsa-miR-7-5p	PLEKHH1	ENSG00000054690
hsa-miR-7-5p	PPARA	ENSG00000186951
hsa-miR-7-5p	PRKCA	ENSG00000154229
hsa-miR-7-5p	PSD3	ENSG00000156011
hsa-miR-7-5p	ROR1	ENSG00000185483
hsa-miR-7-5p	SCRN1	ENSG00000136193
hsa-miR-7-5p	SERINC5	ENSG00000164300
hsa-miR-7-5p	SESN3	ENSG00000149212
hsa-miR-7-5p	SGK3	ENSG00000104205
hsa-miR-7-5p	TP53INP1	ENSG00000164938
hsa-miR-7-5p	TP53INP2	ENSG00000078804
hsa-miR-7-5p	ZNF365	ENSG00000138311
hsa-miR-92b-3p	BRAF	ENSG00000157764
hsa-miR-92b-3p	CTSZ	ENSG00000101160
hsa-miR-92b-3p	CUX1	ENSG00000257923
hsa-miR-92b-3p	GCLC	ENSG00000001084
hsa-miR-92b-3p	INSIG2	ENSG00000125629
hsa-miR-92b-3p	JMY	ENSG00000152409
hsa-miR-92b-3p	LGR4	ENSG00000205213
hsa-miR-92b-3p	LGR4	ENSG00000205213
hsa-miR-92b-3p	NRXN3	ENSG00000021645
hsa-miR-92b-3p	PTGER4	ENSG00000171522
hsa-miR-92b-3p	RNF103	ENSG00000239305
hsa-miR-92b-3p	RNF182	ENSG00000180537
hsa-miR-92b-3p	SATB2	ENSG00000119042
hsa-miR-92b-3p	SESN3	ENSG00000149212
hsa-miR-92b-3p	SGK3	ENSG00000104205
hsa-miR-92b-3p	SLC39A8	ENSG00000138821
hsa-miR-92b-3p	SYT1	ENSG00000067715

## Sheet: Table S5
Table S5. Interactions between human orthologs of the downregulated in Mcpip1eKO papillomas miRNAs and upregulated DE-PCGs identified using DIANA-microT-CDS.
mirna	gene_symbol	ensembl_gene_id	interaction_score
hsa-miR-107	ADCY4	ENSG00000129467	0.816113
hsa-miR-107	APLN	ENSG00000171388	0.732383
hsa-miR-107	BHLHE40	ENSG00000134107	0.778889
hsa-miR-107	CA2	ENSG00000104267	0.792499
hsa-miR-107	CCN4	ENSG00000104415	0.744941
hsa-miR-107	CD80	ENSG00000121594	0.881866
hsa-miR-107	CDK5R1	ENSG00000176749	0.851289
hsa-miR-107	CDK6	ENSG00000105810	0.988768
hsa-miR-107	CEMIP	ENSG00000103888	0.728248
hsa-miR-107	COL12A1	ENSG00000111799	0.700027
hsa-miR-107	COL25A1	ENSG00000188517	0.835116
hsa-miR-107	CYP7B1	ENSG00000172817	0.709287
hsa-miR-107	E2F7	ENSG00000165891	0.786179
hsa-miR-107	ENAH	ENSG00000154380	0.774593
hsa-miR-107	ENTPD7	ENSG00000198018	0.772646
hsa-miR-107	EPHA7	ENSG00000135333	0.926505
hsa-miR-107	EPHB2	ENSG00000133216	0.918122
hsa-miR-107	ESRRG	ENSG00000196482	0.715602
hsa-miR-107	FAM110C	ENSG00000184731	0.922319
hsa-miR-107	FCHSD1	ENSG00000197948	0.845734
hsa-miR-107	FMNL1	ENSG00000184922	0.74798
hsa-miR-107	GALNT7	ENSG00000109586	0.973909
hsa-miR-107	GLIS3	ENSG00000107249	0.867035
hsa-miR-107	GLT1D1	ENSG00000151948	0.898996
hsa-miR-107	HRH2	ENSG00000113749	0.839895
hsa-miR-107	ITGA2	ENSG00000164171	0.788131
hsa-miR-107	KCNC4	ENSG00000116396	0.802565
hsa-miR-107	KCNK10	ENSG00000100433	0.913656
hsa-miR-107	KIF1A	ENSG00000130294	0.833633
hsa-miR-107	MASP1	ENSG00000127241	0.947596
hsa-miR-107	PDE12	ENSG00000174840	0.90142
hsa-miR-107	PLEKHG4	ENSG00000196155	0.809185
hsa-miR-107	RNASEL	ENSG00000135828	0.918179
hsa-miR-107	SEL1L3	ENSG00000091490	0.918792
hsa-miR-107	SEMA6D	ENSG00000137872	0.792525
hsa-miR-107	SLC13A3	ENSG00000158296	0.860602
hsa-miR-107	SLC1A2	ENSG00000110436	0.744914
hsa-miR-107	SPATS2L	ENSG00000196141	0.771225
hsa-miR-107	STAC2	ENSG00000141750	0.817207
hsa-miR-107	SYT16	ENSG00000139973	0.956413
hsa-miR-107	TBKBP1	ENSG00000198933	0.973435
hsa-miR-107	TLR4	ENSG00000136869	0.907053
hsa-miR-107	WNT7A	ENSG00000154764	0.796248
hsa-miR-107	ZC3H12C	ENSG00000149289	0.864789
hsa-miR-10a-3p	ATP11B	ENSG00000058063	0.836252
hsa-miR-10a-3p	CA8	ENSG00000178538	0.857256
hsa-miR-10a-3p	CACNB4	ENSG00000182389	0.921717
hsa-miR-10a-3p	CCN4	ENSG00000104415	0.748244
hsa-miR-10a-3p	CDK6	ENSG00000105810	0.807123
hsa-miR-10a-3p	CHD9	ENSG00000177200	0.82224
hsa-miR-10a-3p	CLSTN2	ENSG00000158258	0.856385
hsa-miR-10a-3p	COL12A1	ENSG00000111799	0.7136
hsa-miR-10a-3p	COL25A1	ENSG00000188517	0.753508
hsa-miR-10a-3p	CYP7B1	ENSG00000172817	0.815237
hsa-miR-10a-3p	EDIL3	ENSG00000164176	0.71724
hsa-miR-10a-3p	ELK3	ENSG00000111145	0.76847
hsa-miR-10a-3p	ENAH	ENSG00000154380	0.857181
hsa-miR-10a-3p	EPHA7	ENSG00000135333	0.907963
hsa-miR-10a-3p	EREG	ENSG00000124882	0.887596
hsa-miR-10a-3p	EYA4	ENSG00000112319	0.778326
hsa-miR-10a-3p	FUT9	ENSG00000172461	0.706848
hsa-miR-10a-3p	GALNT7	ENSG00000109586	0.906781
hsa-miR-10a-3p	GFPT1	ENSG00000198380	0.862737
hsa-miR-10a-3p	GPM6B	ENSG00000046653	0.725007
hsa-miR-10a-3p	GREM1	ENSG00000166923	0.756729
hsa-miR-10a-3p	HGF	ENSG00000019991	0.735172
hsa-miR-10a-3p	HOXC11	ENSG00000123388	0.809421
hsa-miR-10a-3p	ITGA2	ENSG00000164171	0.743326
hsa-miR-10a-3p	MACIR	ENSG00000181751	0.743934
hsa-miR-10a-3p	MAL2	ENSG00000147676	0.765383
hsa-miR-10a-3p	MAPK6	ENSG00000069956	0.795648
hsa-miR-10a-3p	MAPRE2	ENSG00000166974	0.71761
hsa-miR-10a-3p	NUS1	ENSG00000153989	0.799217
hsa-miR-10a-3p	PAQR9	ENSG00000188582	0.740396
hsa-miR-10a-3p	PCDH15	ENSG00000150275	0.835742
hsa-miR-10a-3p	PI15	ENSG00000137558	0.889035
hsa-miR-10a-3p	PIK3AP1	ENSG00000155629	0.867272
hsa-miR-10a-3p	PMAIP1	ENSG00000141682	0.758645
hsa-miR-10a-3p	POU6F2	ENSG00000106536	0.85347
hsa-miR-10a-3p	PTGS2	ENSG00000073756	0.764296
hsa-miR-10a-3p	REL	ENSG00000162924	0.802909
hsa-miR-10a-3p	RORB	ENSG00000198963	0.833264
hsa-miR-10a-3p	SLC7A11	ENSG00000151012	0.792717
hsa-miR-10a-3p	SNTG1	ENSG00000147481	0.807085
hsa-miR-10a-3p	SPATS2L	ENSG00000196141	0.848134
hsa-miR-10a-3p	ST18	ENSG00000147488	0.892436
hsa-miR-10a-3p	SYT16	ENSG00000139973	0.910987
hsa-miR-1247-5p	TBKBP1	ENSG00000198933	0.774937
hsa-miR-125b-2-3p	BCAT1	ENSG00000060982	0.705912
hsa-miR-125b-2-3p	BEND4	ENSG00000188848	0.783219
hsa-miR-125b-2-3p	CACNB4	ENSG00000182389	0.703484
hsa-miR-125b-2-3p	CLSTN2	ENSG00000158258	0.831121
hsa-miR-125b-2-3p	COL1A1	ENSG00000108821	0.776259
hsa-miR-125b-2-3p	COL5A1	ENSG00000130635	0.735908
hsa-miR-125b-2-3p	COL5A2	ENSG00000204262	0.822622
hsa-miR-125b-2-3p	CYP26B1	ENSG00000003137	0.763067
hsa-miR-125b-2-3p	DEGS1	ENSG00000143753	0.847502
hsa-miR-125b-2-3p	ERICH3	ENSG00000178965	0.707523
hsa-miR-125b-2-3p	ESRRG	ENSG00000196482	0.844545
hsa-miR-125b-2-3p	FUT9	ENSG00000172461	0.732222
hsa-miR-125b-2-3p	GALNT7	ENSG00000109586	0.790992
hsa-miR-125b-2-3p	GPM6B	ENSG00000046653	0.763729
hsa-miR-125b-2-3p	GPR85	ENSG00000164604	0.996592
hsa-miR-125b-2-3p	HAS3	ENSG00000103044	0.795965
hsa-miR-125b-2-3p	IL4R	ENSG00000077238	0.742245
hsa-miR-125b-2-3p	KCNC4	ENSG00000116396	0.887332
hsa-miR-125b-2-3p	KCND3	ENSG00000171385	0.841609
hsa-miR-125b-2-3p	KCNK10	ENSG00000100433	0.742797
hsa-miR-125b-2-3p	PCTP	ENSG00000141179	0.813279
hsa-miR-125b-2-3p	PHLDA1	ENSG00000139289	0.70551
hsa-miR-125b-2-3p	POU6F2	ENSG00000106536	0.979183
hsa-miR-125b-2-3p	PTGS2	ENSG00000073756	0.941373
hsa-miR-125b-2-3p	SLC20A1	ENSG00000144136	0.968219
hsa-miR-125b-2-3p	SOWAHB	ENSG00000186212	0.712682
hsa-miR-125b-2-3p	SYN2	ENSG00000157152	0.997991
hsa-miR-125b-2-3p	SYT16	ENSG00000139973	0.892798
hsa-miR-125b-2-3p	TLR4	ENSG00000136869	0.756916
hsa-miR-125b-2-3p	TNF	ENSG00000232810	0.89494
hsa-miR-125b-2-3p	VASH2	ENSG00000143494	0.933669
hsa-miR-125b-2-3p	ZIC3	ENSG00000156925	0.995589
hsa-miR-133a-3p	ACAT2	ENSG00000120437	0.717477
hsa-miR-133a-3p	AK2	ENSG00000004455	0.742217
hsa-miR-133a-3p	ALDH5A1	ENSG00000112294	0.884263
hsa-miR-133a-3p	ANTXR2	ENSG00000163297	0.713891
hsa-miR-133a-3p	AQP1	ENSG00000240583	0.716992
hsa-miR-133a-3p	CACNA2D4	ENSG00000151062	0.766879
hsa-miR-133a-3p	CCN4	ENSG00000104415	0.748842
hsa-miR-133a-3p	CDK5R1	ENSG00000176749	0.820695
hsa-miR-133a-3p	CDK6	ENSG00000105810	0.735495
hsa-miR-133a-3p	CKAP4	ENSG00000136026	0.844362
hsa-miR-133a-3p	COL12A1	ENSG00000111799	0.769417
hsa-miR-133a-3p	COL1A1	ENSG00000108821	0.904269
hsa-miR-133a-3p	COL25A1	ENSG00000188517	0.978893
hsa-miR-133a-3p	CRTAM	ENSG00000109943	0.768354
hsa-miR-133a-3p	DUSP1	ENSG00000120129	0.747378
hsa-miR-133a-3p	DUSP7	ENSG00000164086	0.741298
hsa-miR-133a-3p	E2F7	ENSG00000165891	0.709957
hsa-miR-133a-3p	ENAH	ENSG00000154380	0.912684
hsa-miR-133a-3p	EPHA7	ENSG00000135333	0.889861
hsa-miR-133a-3p	EPOP	ENSG00000273604	0.785921
hsa-miR-133a-3p	FSCN1	ENSG00000075618	0.750185
hsa-miR-133a-3p	GCH1	ENSG00000131979	0.899199
hsa-miR-133a-3p	GDNF	ENSG00000168621	0.991743
hsa-miR-133a-3p	GREM1	ENSG00000166923	0.752624
hsa-miR-133a-3p	HORMAD2	ENSG00000176635	0.975676
hsa-miR-133a-3p	HOXA9	ENSG00000078399	0.897004
hsa-miR-133a-3p	IGF2BP2	ENSG00000073792	0.888128
hsa-miR-133a-3p	ITGA3	ENSG00000005884	0.738742
hsa-miR-133a-3p	JDP2	ENSG00000140044	0.801374
hsa-miR-133a-3p	KCND3	ENSG00000171385	0.942608
hsa-miR-133a-3p	KLF5	ENSG00000102554	0.732819
hsa-miR-133a-3p	LPIN2	ENSG00000101577	0.937042
hsa-miR-133a-3p	LTBP1	ENSG00000049323	0.858795
hsa-miR-133a-3p	NDRG1	ENSG00000104419	0.861335
hsa-miR-133a-3p	NUS1	ENSG00000153989	0.791824
hsa-miR-133a-3p	PFKFB3	ENSG00000170525	0.935636
hsa-miR-133a-3p	PFKL	ENSG00000141959	0.775249
hsa-miR-133a-3p	PIGA	ENSG00000165195	0.945762
hsa-miR-133a-3p	POU6F2	ENSG00000106536	0.996774
hsa-miR-133a-3p	PRKG2	ENSG00000138669	0.801858
hsa-miR-133a-3p	PTGFRN	ENSG00000134247	0.737269
hsa-miR-133a-3p	PTPRJ	ENSG00000149177	0.726564
hsa-miR-133a-3p	PTPRZ1	ENSG00000106278	0.997675
hsa-miR-133a-3p	SLC35F2	ENSG00000110660	0.701134
hsa-miR-133a-3p	SQLE	ENSG00000104549	0.753301
hsa-miR-133a-3p	TNFRSF10B	ENSG00000120889	0.759287
hsa-miR-133a-3p	TNFRSF10D	ENSG00000173530	0.907647
hsa-miR-133a-3p	TPM3	ENSG00000143549	0.748089
hsa-miR-133a-3p	TYRO3	ENSG00000092445	0.723469
hsa-miR-133a-3p	ZIC3	ENSG00000156925	0.998465
hsa-miR-155-5p	ANTXR2	ENSG00000163297	0.867802
hsa-miR-155-5p	ATF3	ENSG00000162772	0.748981
hsa-miR-155-5p	ATP11B	ENSG00000058063	0.706354
hsa-miR-155-5p	BCAT1	ENSG00000060982	0.73724
hsa-miR-155-5p	CA8	ENSG00000178538	0.814437
hsa-miR-155-5p	CACNB4	ENSG00000182389	0.78934
hsa-miR-155-5p	CD274	ENSG00000120217	0.975904
hsa-miR-155-5p	CHD9	ENSG00000177200	0.833672
hsa-miR-155-5p	EEPD1	ENSG00000122547	0.82763
hsa-miR-155-5p	EHF	ENSG00000135373	0.752178
hsa-miR-155-5p	ELK3	ENSG00000111145	0.789144
hsa-miR-155-5p	ENTPD7	ENSG00000198018	0.861757
hsa-miR-155-5p	ETS1	ENSG00000134954	0.96413
hsa-miR-155-5p	FOS	ENSG00000170345	0.998744
hsa-miR-155-5p	FUT9	ENSG00000172461	0.9268
hsa-miR-155-5p	GFPT1	ENSG00000198380	0.743413
hsa-miR-155-5p	GLUL	ENSG00000135821	0.804215
hsa-miR-155-5p	GREM1	ENSG00000166923	0.716193
hsa-miR-155-5p	GRIP1	ENSG00000155974	0.803718
hsa-miR-155-5p	HMGA2	ENSG00000149948	0.744484
hsa-miR-155-5p	HORMAD2	ENSG00000176635	0.805158
hsa-miR-155-5p	INPP5D	ENSG00000168918	0.989756
hsa-miR-155-5p	LRP8	ENSG00000157193	0.869779
hsa-miR-155-5p	LRRC59	ENSG00000108829	0.936718
hsa-miR-155-5p	MAL2	ENSG00000147676	0.805731
hsa-miR-155-5p	MPEG1	ENSG00000197629	0.937182
hsa-miR-155-5p	NAV3	ENSG00000067798	0.786081
hsa-miR-155-5p	NFASC	ENSG00000163531	0.780526
hsa-miR-155-5p	REL	ENSG00000162924	0.707766
hsa-miR-155-5p	RHOH	ENSG00000168421	0.808275
hsa-miR-155-5p	RNF213	ENSG00000173821	0.719645
hsa-miR-155-5p	S1PR1	ENSG00000170989	0.890122
hsa-miR-155-5p	SAMD12	ENSG00000177570	0.770929
hsa-miR-155-5p	SLC35F2	ENSG00000110660	0.718605
hsa-miR-155-5p	SOCS1	ENSG00000185338	0.977688
hsa-miR-155-5p	SOX11	ENSG00000176887	0.796368
hsa-miR-155-5p	SPI1	ENSG00000066336	0.941914
hsa-miR-155-5p	SYT16	ENSG00000139973	0.907184
hsa-miR-155-5p	TIPARP	ENSG00000163659	0.835038
hsa-miR-155-5p	TMEM26	ENSG00000196932	0.779682
hsa-miR-155-5p	WDR72	ENSG00000166415	0.844074
hsa-miR-155-5p	ZIC3	ENSG00000156925	0.998301
hsa-miR-181c-5p	ADARB1	ENSG00000197381	0.813073
hsa-miR-181c-5p	ADGRB3	ENSG00000135298	0.714528
hsa-miR-181c-5p	AJAP1	ENSG00000196581	0.843483
hsa-miR-181c-5p	ANTXR2	ENSG00000163297	0.753739
hsa-miR-181c-5p	ARSJ	ENSG00000180801	0.958893
hsa-miR-181c-5p	BEND4	ENSG00000188848	0.743239
hsa-miR-181c-5p	BHLHE40	ENSG00000134107	0.980783
hsa-miR-181c-5p	CACNA2D4	ENSG00000151062	0.82085
hsa-miR-181c-5p	CACNB4	ENSG00000182389	0.738815
hsa-miR-181c-5p	CCN1	ENSG00000142871	0.846276
hsa-miR-181c-5p	CCNG1	ENSG00000113328	0.714526
hsa-miR-181c-5p	CDH23	ENSG00000107736	0.790018
hsa-miR-181c-5p	CDK6	ENSG00000105810	0.754792
hsa-miR-181c-5p	CEMIP	ENSG00000103888	0.724329
hsa-miR-181c-5p	CHD9	ENSG00000177200	0.83174
hsa-miR-181c-5p	CNNM2	ENSG00000148842	0.754516
hsa-miR-181c-5p	COL25A1	ENSG00000188517	0.759764
hsa-miR-181c-5p	CPNE2	ENSG00000140848	0.908013
hsa-miR-181c-5p	CYP26B1	ENSG00000003137	0.863577
hsa-miR-181c-5p	DDIT4	ENSG00000168209	0.817711
hsa-miR-181c-5p	E2F7	ENSG00000165891	0.918276
hsa-miR-181c-5p	EHF	ENSG00000135373	0.74674
hsa-miR-181c-5p	ENAH	ENSG00000154380	0.924105
hsa-miR-181c-5p	EPHA7	ENSG00000135333	0.745578
hsa-miR-181c-5p	EREG	ENSG00000124882	0.860423
hsa-miR-181c-5p	ETS1	ENSG00000134954	0.748524
hsa-miR-181c-5p	F2R	ENSG00000181104	0.737023
hsa-miR-181c-5p	FLT1	ENSG00000102755	0.957208
hsa-miR-181c-5p	FOS	ENSG00000170345	0.810402
hsa-miR-181c-5p	FUT9	ENSG00000172461	0.978406
hsa-miR-181c-5p	GALNT6	ENSG00000139629	0.720495
hsa-miR-181c-5p	GDA	ENSG00000119125	0.826342
hsa-miR-181c-5p	GFPT1	ENSG00000198380	0.940036
hsa-miR-181c-5p	GLIS3	ENSG00000107249	0.746911
hsa-miR-181c-5p	GPD2	ENSG00000115159	0.853913
hsa-miR-181c-5p	GREM1	ENSG00000166923	0.920254
hsa-miR-181c-5p	HGF	ENSG00000019991	0.86485
hsa-miR-181c-5p	HK2	ENSG00000159399	0.870568
hsa-miR-181c-5p	HMGA2	ENSG00000149948	0.747683
hsa-miR-181c-5p	HOXA1	ENSG00000105991	0.912501
hsa-miR-181c-5p	HOXA11	ENSG00000005073	0.940288
hsa-miR-181c-5p	IGF2BP2	ENSG00000073792	0.936378
hsa-miR-181c-5p	IL1A	ENSG00000115008	0.976746
hsa-miR-181c-5p	ITGA2	ENSG00000164171	0.737777
hsa-miR-181c-5p	ITGA3	ENSG00000005884	0.701331
hsa-miR-181c-5p	KCNC4	ENSG00000116396	0.949964
hsa-miR-181c-5p	KCNK10	ENSG00000100433	0.832032
hsa-miR-181c-5p	KLF7	ENSG00000118263	0.961369
hsa-miR-181c-5p	LIF	ENSG00000128342	0.901741
hsa-miR-181c-5p	LRP8	ENSG00000157193	0.727882
hsa-miR-181c-5p	LRRK2	ENSG00000188906	0.816596
hsa-miR-181c-5p	LTBP1	ENSG00000049323	0.83711
hsa-miR-181c-5p	MACIR	ENSG00000181751	0.708094
hsa-miR-181c-5p	MSR1	ENSG00000038945	0.798208
hsa-miR-181c-5p	NOX4	ENSG00000086991	0.793657
hsa-miR-181c-5p	NR4A3	ENSG00000119508	0.788066
hsa-miR-181c-5p	NUS1	ENSG00000153989	0.874549
hsa-miR-181c-5p	PAQR9	ENSG00000188582	0.798623
hsa-miR-181c-5p	PAX9	ENSG00000198807	0.753485
hsa-miR-181c-5p	PDE12	ENSG00000174840	0.82957
hsa-miR-181c-5p	PHLDA1	ENSG00000139289	0.935413
hsa-miR-181c-5p	PLAU	ENSG00000122861	0.808036
hsa-miR-181c-5p	PPP1R3D	ENSG00000132825	0.7722
hsa-miR-181c-5p	PTGS2	ENSG00000073756	0.897488
hsa-miR-181c-5p	REL	ENSG00000162924	0.848369
hsa-miR-181c-5p	RORB	ENSG00000198963	0.998369
hsa-miR-181c-5p	S1PR1	ENSG00000170989	0.990304
hsa-miR-181c-5p	SERPINE1	ENSG00000106366	0.936114
hsa-miR-181c-5p	SIGLEC6	ENSG00000105492	0.799752
hsa-miR-181c-5p	SLC26A9	ENSG00000174502	0.777071
hsa-miR-181c-5p	SLC7A11	ENSG00000151012	0.861306
hsa-miR-181c-5p	SLITRK1	ENSG00000178235	0.984044
hsa-miR-181c-5p	SOCS3	ENSG00000184557	0.772602
hsa-miR-181c-5p	SPATS2L	ENSG00000196141	0.709801
hsa-miR-181c-5p	SPP1	ENSG00000118785	0.992768
hsa-miR-181c-5p	SRGN	ENSG00000122862	0.787936
hsa-miR-181c-5p	STC2	ENSG00000113739	0.769325
hsa-miR-181c-5p	SYT16	ENSG00000139973	0.995519
hsa-miR-181c-5p	TGFBI	ENSG00000120708	0.866009
hsa-miR-181c-5p	TMEM26	ENSG00000196932	0.88516
hsa-miR-181c-5p	TNF	ENSG00000232810	0.808089
hsa-miR-181c-5p	TNFSF11	ENSG00000120659	0.91498
hsa-miR-181c-5p	WDR72	ENSG00000166415	0.732232
hsa-miR-181c-5p	ZC3H12C	ENSG00000149289	0.710477
hsa-miR-181c-5p	ZIC3	ENSG00000156925	0.985188
hsa-miR-181c-5p	ZNF519	ENSG00000175322	0.812775
hsa-miR-187-3p	SLC1A2	ENSG00000110436	0.739905
hsa-miR-200a-3p	ADARB1	ENSG00000197381	0.718337
hsa-miR-200a-3p	AJAP1	ENSG00000196581	0.713774
hsa-miR-200a-3p	BCAT1	ENSG00000060982	0.927077
hsa-miR-200a-3p	BEND4	ENSG00000188848	0.912605
hsa-miR-200a-3p	BHLHE40	ENSG00000134107	0.862465
hsa-miR-200a-3p	CCNG1	ENSG00000113328	0.934738
hsa-miR-200a-3p	CD274	ENSG00000120217	0.829984
hsa-miR-200a-3p	CD80	ENSG00000121594	0.764713
hsa-miR-200a-3p	CDK6	ENSG00000105810	0.887397
hsa-miR-200a-3p	CHD9	ENSG00000177200	0.984927
hsa-miR-200a-3p	CHSY1	ENSG00000131873	0.700746
hsa-miR-200a-3p	CYP26B1	ENSG00000003137	0.994412
hsa-miR-200a-3p	DIO2	ENSG00000211448	0.851124
hsa-miR-200a-3p	EEPD1	ENSG00000122547	0.850659
hsa-miR-200a-3p	ELK3	ENSG00000111145	0.993115
hsa-miR-200a-3p	ENTPD7	ENSG00000198018	0.906686
hsa-miR-200a-3p	EPHA2	ENSG00000142627	0.992437
hsa-miR-200a-3p	EPHA7	ENSG00000135333	0.997673
hsa-miR-200a-3p	ESRRG	ENSG00000196482	0.797602
hsa-miR-200a-3p	FLT1	ENSG00000102755	0.825758
hsa-miR-200a-3p	FUT9	ENSG00000172461	0.736515
hsa-miR-200a-3p	GJC1	ENSG00000182963	0.980388
hsa-miR-200a-3p	GPM6B	ENSG00000046653	0.814721
hsa-miR-200a-3p	GREM1	ENSG00000166923	0.809486
hsa-miR-200a-3p	HAS2	ENSG00000170961	0.789178
hsa-miR-200a-3p	HGF	ENSG00000019991	0.994634
hsa-miR-200a-3p	HOPX	ENSG00000171476	0.757756
hsa-miR-200a-3p	HORMAD2	ENSG00000176635	0.781715
hsa-miR-200a-3p	HOXA11	ENSG00000005073	0.861685
hsa-miR-200a-3p	HS3ST1	ENSG00000002587	0.782361
hsa-miR-200a-3p	IGF2BP2	ENSG00000073792	0.795289
hsa-miR-200a-3p	IL1A	ENSG00000115008	0.877062
hsa-miR-200a-3p	KCNC4	ENSG00000116396	0.829951
hsa-miR-200a-3p	KLF5	ENSG00000102554	0.939248
hsa-miR-200a-3p	LPIN2	ENSG00000101577	0.807731
hsa-miR-200a-3p	LRRK2	ENSG00000188906	0.822292
hsa-miR-200a-3p	MAL2	ENSG00000147676	0.76404
hsa-miR-200a-3p	MAP7D1	ENSG00000116871	0.99983
hsa-miR-200a-3p	MAPK6	ENSG00000069956	0.874998
hsa-miR-200a-3p	MAST4	ENSG00000069020	0.780342
hsa-miR-200a-3p	NFASC	ENSG00000163531	0.73543
hsa-miR-200a-3p	PAQR9	ENSG00000188582	0.8744
hsa-miR-200a-3p	PDE12	ENSG00000174840	0.779278
hsa-miR-200a-3p	RORB	ENSG00000198963	0.749983
hsa-miR-200a-3p	RSAD2	ENSG00000134321	0.924854
hsa-miR-200a-3p	S1PR1	ENSG00000170989	0.705057
hsa-miR-200a-3p	SIGLEC6	ENSG00000105492	0.724104
hsa-miR-200a-3p	SLC1A2	ENSG00000110436	0.777793
hsa-miR-200a-3p	SLC20A1	ENSG00000144136	0.905431
hsa-miR-200a-3p	SLC35F2	ENSG00000110660	0.83257
hsa-miR-200a-3p	SOX11	ENSG00000176887	0.988129
hsa-miR-200a-3p	SYNPO2	ENSG00000172403	0.831473
hsa-miR-200a-3p	TNFRSF10D	ENSG00000173530	0.760674
hsa-miR-200a-3p	TPM3	ENSG00000143549	0.740867
hsa-miR-200a-3p	ZC3H12C	ENSG00000149289	0.741183
hsa-miR-204-5p	ABCB11	ENSG00000073734	0.731986
hsa-miR-204-5p	AGBL1	ENSG00000273540	0.856825
hsa-miR-204-5p	ALPL	ENSG00000162551	0.975258
hsa-miR-204-5p	CACNA1C	ENSG00000151067	0.906869
hsa-miR-204-5p	CACNB4	ENSG00000182389	0.737391
hsa-miR-204-5p	CCR5	ENSG00000160791	0.855878
hsa-miR-204-5p	COL25A1	ENSG00000188517	0.864792
hsa-miR-204-5p	ENAH	ENSG00000154380	0.936761
hsa-miR-204-5p	ENTPD7	ENSG00000198018	0.767453
hsa-miR-204-5p	EPHA7	ENSG00000135333	0.994914
hsa-miR-204-5p	EPHB2	ENSG00000133216	0.982315
hsa-miR-204-5p	ESRRG	ENSG00000196482	0.995643
hsa-miR-204-5p	GABBR2	ENSG00000136928	0.905973
hsa-miR-204-5p	GCSAM	ENSG00000174500	0.976727
hsa-miR-204-5p	GDA	ENSG00000119125	0.804793
hsa-miR-204-5p	GDNF	ENSG00000168621	0.833239
hsa-miR-204-5p	GLIS3	ENSG00000107249	0.999953
hsa-miR-204-5p	GLT1D1	ENSG00000151948	0.811932
hsa-miR-204-5p	GREM1	ENSG00000166923	0.952278
hsa-miR-204-5p	HAS2	ENSG00000170961	0.832497
hsa-miR-204-5p	HAS3	ENSG00000103044	0.934049
hsa-miR-204-5p	HGF	ENSG00000019991	0.878044
hsa-miR-204-5p	HMGA2	ENSG00000149948	0.897786
hsa-miR-204-5p	HMX1	ENSG00000215612	0.702325
hsa-miR-204-5p	IGF2BP1	ENSG00000159217	0.746878
hsa-miR-204-5p	IL23A	ENSG00000110944	0.852446
hsa-miR-204-5p	KLF7	ENSG00000118263	0.86463
hsa-miR-204-5p	LMOD2	ENSG00000170807	0.754352
hsa-miR-204-5p	LRRC59	ENSG00000108829	0.750461
hsa-miR-204-5p	LTBP1	ENSG00000049323	0.745232
hsa-miR-204-5p	MAPRE2	ENSG00000166974	0.999722
hsa-miR-204-5p	MS4A6A	ENSG00000110077	0.709586
hsa-miR-204-5p	NR4A2	ENSG00000153234	0.750535
hsa-miR-204-5p	PIGR	ENSG00000162896	0.701729
hsa-miR-204-5p	PTPRJ	ENSG00000149177	0.935102
hsa-miR-204-5p	REL	ENSG00000162924	0.789214
hsa-miR-204-5p	RGS7BP	ENSG00000186479	0.900662
hsa-miR-204-5p	RORB	ENSG00000198963	0.771496
hsa-miR-204-5p	SAMD12	ENSG00000177570	0.901966
hsa-miR-204-5p	SELL	ENSG00000188404	0.809015
hsa-miR-204-5p	SLITRK1	ENSG00000178235	0.827704
hsa-miR-204-5p	SOX11	ENSG00000176887	0.995821
hsa-miR-204-5p	STC2	ENSG00000113739	0.741346
hsa-miR-204-5p	TMEM26	ENSG00000196932	0.896198
hsa-miR-204-5p	TUB	ENSG00000166402	0.706095
hsa-miR-211-5p	ABCB11	ENSG00000073734	0.736686
hsa-miR-211-5p	AGBL1	ENSG00000273540	0.841274
hsa-miR-211-5p	ALPL	ENSG00000162551	0.982296
hsa-miR-211-5p	CACNA1C	ENSG00000151067	0.903006
hsa-miR-211-5p	CACNB4	ENSG00000182389	0.754892
hsa-miR-211-5p	CCR5	ENSG00000160791	0.845031
hsa-miR-211-5p	COL25A1	ENSG00000188517	0.842933
hsa-miR-211-5p	ENAH	ENSG00000154380	0.926207
hsa-miR-211-5p	ENTPD7	ENSG00000198018	0.778175
hsa-miR-211-5p	EPHA7	ENSG00000135333	0.994962
hsa-miR-211-5p	EPHB2	ENSG00000133216	0.99142
hsa-miR-211-5p	ESRRG	ENSG00000196482	0.991707
hsa-miR-211-5p	GABBR2	ENSG00000136928	0.905014
hsa-miR-211-5p	GCSAM	ENSG00000174500	0.987072
hsa-miR-211-5p	GDA	ENSG00000119125	0.803915
hsa-miR-211-5p	GDNF	ENSG00000168621	0.829455
hsa-miR-211-5p	GLIS3	ENSG00000107249	0.999964
hsa-miR-211-5p	GLT1D1	ENSG00000151948	0.819276
hsa-miR-211-5p	GREM1	ENSG00000166923	0.952775
hsa-miR-211-5p	HAS2	ENSG00000170961	0.806857
hsa-miR-211-5p	HAS3	ENSG00000103044	0.93542
hsa-miR-211-5p	HGF	ENSG00000019991	0.872792
hsa-miR-211-5p	HMGA2	ENSG00000149948	0.920707
hsa-miR-211-5p	IGF2BP1	ENSG00000159217	0.739853
hsa-miR-211-5p	IL23A	ENSG00000110944	0.850414
hsa-miR-211-5p	KLF7	ENSG00000118263	0.854546
hsa-miR-211-5p	LMOD2	ENSG00000170807	0.753979
hsa-miR-211-5p	LRRC59	ENSG00000108829	0.750295
hsa-miR-211-5p	LTBP1	ENSG00000049323	0.751247
hsa-miR-211-5p	MAPRE2	ENSG00000166974	0.999702
hsa-miR-211-5p	MS4A6A	ENSG00000110077	0.709586
hsa-miR-211-5p	NR4A2	ENSG00000153234	0.738221
hsa-miR-211-5p	PIGR	ENSG00000162896	0.774191
hsa-miR-211-5p	PTPRJ	ENSG00000149177	0.92821
hsa-miR-211-5p	REL	ENSG00000162924	0.746395
hsa-miR-211-5p	RGS7BP	ENSG00000186479	0.891464
hsa-miR-211-5p	RORB	ENSG00000198963	0.775074
hsa-miR-211-5p	SAMD12	ENSG00000177570	0.900597
hsa-miR-211-5p	SELL	ENSG00000188404	0.797859
hsa-miR-211-5p	SLITRK1	ENSG00000178235	0.818225
hsa-miR-211-5p	SOX11	ENSG00000176887	0.995911
hsa-miR-211-5p	TMEM26	ENSG00000196932	0.924293
hsa-miR-211-5p	TUB	ENSG00000166402	0.711198
hsa-miR-224-5p	ADCY4	ENSG00000129467	0.724662
hsa-miR-224-5p	ADRB2	ENSG00000169252	0.725494
hsa-miR-224-5p	AQP1	ENSG00000240583	0.747498
hsa-miR-224-5p	CCL7	ENSG00000108688	0.754785
hsa-miR-224-5p	CDK6	ENSG00000105810	0.72646
hsa-miR-224-5p	CHST2	ENSG00000175040	0.826944
hsa-miR-224-5p	CHSY1	ENSG00000131873	0.996816
hsa-miR-224-5p	CNNM2	ENSG00000148842	0.748465
hsa-miR-224-5p	DRAM1	ENSG00000136048	0.770222
hsa-miR-224-5p	E2F7	ENSG00000165891	0.941554
hsa-miR-224-5p	EHF	ENSG00000135373	0.780717
hsa-miR-224-5p	EPHA7	ENSG00000135333	0.901585
hsa-miR-224-5p	EREG	ENSG00000124882	0.715981
hsa-miR-224-5p	ETS1	ENSG00000134954	0.829888
hsa-miR-224-5p	FAM110C	ENSG00000184731	0.72828
hsa-miR-224-5p	GDA	ENSG00000119125	0.897997
hsa-miR-224-5p	GFPT1	ENSG00000198380	0.842109
hsa-miR-224-5p	GPM6B	ENSG00000046653	0.705449
hsa-miR-224-5p	GREM1	ENSG00000166923	0.746228
hsa-miR-224-5p	HAS2	ENSG00000170961	0.774019
hsa-miR-224-5p	HGF	ENSG00000019991	0.942545
hsa-miR-224-5p	HTR1B	ENSG00000135312	0.879691
hsa-miR-224-5p	IL4R	ENSG00000077238	0.751707
hsa-miR-224-5p	LMOD2	ENSG00000170807	0.750782
hsa-miR-224-5p	MAPK6	ENSG00000069956	0.877258
hsa-miR-224-5p	MAPRE2	ENSG00000166974	0.962091
hsa-miR-224-5p	MLKL	ENSG00000168404	0.735627
hsa-miR-224-5p	NUAK2	ENSG00000163545	0.709655
hsa-miR-224-5p	NUS1	ENSG00000153989	0.937535
hsa-miR-224-5p	PAX9	ENSG00000198807	0.782906
hsa-miR-224-5p	PHLDA1	ENSG00000139289	0.876867
hsa-miR-224-5p	PLEKHG4	ENSG00000196155	0.944851
hsa-miR-224-5p	RNF213	ENSG00000173821	0.903705
hsa-miR-224-5p	SAMD12	ENSG00000177570	0.722108
hsa-miR-224-5p	SERPINE1	ENSG00000106366	0.754103
hsa-miR-224-5p	SLC26A9	ENSG00000174502	0.995145
hsa-miR-224-5p	TMEM26	ENSG00000196932	0.778897
hsa-miR-301a-3p	ADCY4	ENSG00000129467	0.795973
hsa-miR-301a-3p	ADGRB3	ENSG00000135298	0.908425
hsa-miR-301a-3p	B4GALT5	ENSG00000158470	0.975466
hsa-miR-301a-3p	CDK5R1	ENSG00000176749	0.824162
hsa-miR-301a-3p	CHD9	ENSG00000177200	0.846609
hsa-miR-301a-3p	CXCL6	ENSG00000124875	0.871174
hsa-miR-301a-3p	E2F7	ENSG00000165891	0.953857
hsa-miR-301a-3p	ELK3	ENSG00000111145	0.739485
hsa-miR-301a-3p	EREG	ENSG00000124882	0.990287
hsa-miR-301a-3p	FAM110C	ENSG00000184731	0.842972
hsa-miR-301a-3p	FUT9	ENSG00000172461	0.791404
hsa-miR-301a-3p	GAP43	ENSG00000172020	0.968934
hsa-miR-301a-3p	GDA	ENSG00000119125	0.91326
hsa-miR-301a-3p	HAS3	ENSG00000103044	0.752378
hsa-miR-301a-3p	HTR1B	ENSG00000135312	0.748143
hsa-miR-301a-3p	IRF1	ENSG00000125347	0.98764
hsa-miR-301a-3p	KCNJ10	ENSG00000177807	0.875612
hsa-miR-301a-3p	KLF7	ENSG00000118263	0.764588
hsa-miR-301a-3p	LDLR	ENSG00000130164	0.96972
hsa-miR-301a-3p	LRP8	ENSG00000157193	0.930279
hsa-miR-301a-3p	MACIR	ENSG00000181751	0.954159
hsa-miR-301a-3p	MID1IP1	ENSG00000165175	0.866931
hsa-miR-301a-3p	MPL	ENSG00000117400	0.73186
hsa-miR-301a-3p	MRGPRX3	ENSG00000179826	0.732958
hsa-miR-301a-3p	PCDH15	ENSG00000150275	0.775391
hsa-miR-301a-3p	PDCD1LG2	ENSG00000197646	0.717831
hsa-miR-301a-3p	PIGA	ENSG00000165195	0.948883
hsa-miR-301a-3p	RORB	ENSG00000198963	0.860738
hsa-miR-301a-3p	S1PR1	ENSG00000170989	0.963993
hsa-miR-301a-3p	SEL1L3	ENSG00000091490	0.896769
hsa-miR-301a-3p	SNPH	ENSG00000101298	0.80265
hsa-miR-301a-3p	SOWAHB	ENSG00000186212	0.955174
hsa-miR-301a-3p	ST18	ENSG00000147488	0.998132
hsa-miR-301a-3p	TNFRSF1B	ENSG00000028137	0.976576
hsa-miR-497-5p	ADCY4	ENSG00000129467	0.855003
hsa-miR-497-5p	ADRB2	ENSG00000169252	0.893785
hsa-miR-497-5p	AGBL1	ENSG00000273540	0.7495
hsa-miR-497-5p	ALS2CL	ENSG00000178038	0.837112
hsa-miR-497-5p	APLN	ENSG00000171388	0.964732
hsa-miR-497-5p	CACNB4	ENSG00000182389	0.759578
hsa-miR-497-5p	CCN4	ENSG00000104415	0.755238
hsa-miR-497-5p	CD80	ENSG00000121594	0.936857
hsa-miR-497-5p	CDK5R1	ENSG00000176749	0.916229
hsa-miR-497-5p	CDK6	ENSG00000105810	0.930753
hsa-miR-497-5p	CEMIP	ENSG00000103888	0.703611
hsa-miR-497-5p	CNNM2	ENSG00000148842	0.826108
hsa-miR-497-5p	COL12A1	ENSG00000111799	0.916164
hsa-miR-497-5p	COL25A1	ENSG00000188517	0.76569
hsa-miR-497-5p	CYP26B1	ENSG00000003137	0.779702
hsa-miR-497-5p	DLL4	ENSG00000128917	0.878645
hsa-miR-497-5p	E2F7	ENSG00000165891	0.949633
hsa-miR-497-5p	ENAH	ENSG00000154380	0.91234
hsa-miR-497-5p	ENTPD7	ENSG00000198018	0.862535
hsa-miR-497-5p	EPHA7	ENSG00000135333	0.93546
hsa-miR-497-5p	EPHB2	ENSG00000133216	0.952118
hsa-miR-497-5p	ESRRG	ENSG00000196482	0.869334
hsa-miR-497-5p	FAM110C	ENSG00000184731	0.729393
hsa-miR-497-5p	FCHSD1	ENSG00000197948	0.93179
hsa-miR-497-5p	GALNT7	ENSG00000109586	0.938436
hsa-miR-497-5p	GLT1D1	ENSG00000151948	0.767806
hsa-miR-497-5p	GPLD1	ENSG00000112293	0.73529
hsa-miR-497-5p	GPX1	ENSG00000233276	0.757777
hsa-miR-497-5p	HAS2	ENSG00000170961	0.961756
hsa-miR-497-5p	HGF	ENSG00000019991	0.753978
hsa-miR-497-5p	HMGA2	ENSG00000149948	0.734543
hsa-miR-497-5p	HRH2	ENSG00000113749	0.736938
hsa-miR-497-5p	ITGA2	ENSG00000164171	0.774146
hsa-miR-497-5p	ITGAL	ENSG00000005844	0.752484
hsa-miR-497-5p	KCNC4	ENSG00000116396	0.916905
hsa-miR-497-5p	KCNK10	ENSG00000100433	0.995875
hsa-miR-497-5p	KLF7	ENSG00000118263	0.752132
hsa-miR-497-5p	LPIN2	ENSG00000101577	0.753227
hsa-miR-497-5p	LRP8	ENSG00000157193	0.738845
hsa-miR-497-5p	MASP1	ENSG00000127241	0.974816
hsa-miR-497-5p	MPL	ENSG00000117400	0.813583
hsa-miR-497-5p	NUAK2	ENSG00000163545	0.839936
hsa-miR-497-5p	PFKL	ENSG00000141959	0.818446
hsa-miR-497-5p	PGF	ENSG00000119630	0.773198
hsa-miR-497-5p	PLEKHG4	ENSG00000196155	0.951438
hsa-miR-497-5p	PTGS2	ENSG00000073756	0.703146
hsa-miR-497-5p	RNF213	ENSG00000173821	0.841477
hsa-miR-497-5p	SEL1L3	ENSG00000091490	0.924527
hsa-miR-497-5p	SEMA6D	ENSG00000137872	0.962384
hsa-miR-497-5p	SLC13A3	ENSG00000158296	0.947067
hsa-miR-497-5p	SLC1A2	ENSG00000110436	0.885772
hsa-miR-497-5p	SLITRK1	ENSG00000178235	0.855492
hsa-miR-497-5p	SYT16	ENSG00000139973	0.932545
hsa-miR-497-5p	TSPAN3	ENSG00000140391	0.755603
hsa-miR-497-5p	TYRO3	ENSG00000092445	0.731838
hsa-miR-497-5p	WNT7A	ENSG00000154764	0.968901
hsa-miR-497-5p	ZNF469	ENSG00000225614	0.796125
hsa-miR-708-5p	BHLHE40	ENSG00000134107	0.883067
hsa-miR-708-5p	CACNA1C	ENSG00000151067	0.821076
hsa-miR-708-5p	CCN4	ENSG00000104415	0.807783
hsa-miR-708-5p	FCHSD1	ENSG00000197948	0.746137
hsa-miR-708-5p	FLT1	ENSG00000102755	0.721585
hsa-miR-708-5p	GALNT6	ENSG00000139629	0.794257
hsa-miR-708-5p	GAP43	ENSG00000172020	0.788794
hsa-miR-708-5p	GLIS3	ENSG00000107249	0.737088
hsa-miR-708-5p	HCK	ENSG00000101336	0.742097
hsa-miR-708-5p	HOXA1	ENSG00000105991	0.828579
hsa-miR-708-5p	IGF2BP1	ENSG00000159217	0.717178
hsa-miR-708-5p	KCNC4	ENSG00000116396	0.950451
hsa-miR-708-5p	KLF7	ENSG00000118263	0.7207
hsa-miR-708-5p	MASP1	ENSG00000127241	0.722488
hsa-miR-708-5p	MPL	ENSG00000117400	0.857883
hsa-miR-708-5p	NELL1	ENSG00000165973	0.725928
hsa-miR-708-5p	NFE2L2	ENSG00000116044	0.900672
hsa-miR-708-5p	NOD2	ENSG00000167207	0.769265
hsa-miR-708-5p	NR4A3	ENSG00000119508	0.845925
hsa-miR-708-5p	PDCD1LG2	ENSG00000197646	0.705393
hsa-miR-708-5p	POU6F2	ENSG00000106536	0.977726
hsa-miR-708-5p	REL	ENSG00000162924	0.762677
hsa-miR-708-5p	RNF213	ENSG00000173821	0.708743
hsa-miR-708-5p	RORB	ENSG00000198963	0.715371
hsa-miR-708-5p	S1PR1	ENSG00000170989	0.907914
hsa-miR-708-5p	SLC13A3	ENSG00000158296	0.971664
hsa-miR-708-5p	TLR4	ENSG00000136869	0.767218
hsa-miR-708-5p	TYRO3	ENSG00000092445	0.766461

## Sheet: Table S6
Table S6. Interactions between human orthologs of the downregulated in Mcpip1eKO papillomas miRNAs and upregulated DE-PCGs identified using DIANA-Tarbase.
mirna	gene_symbol	ensembl_gene_id
hsa-miR-107	ALAS1	ENSG00000023330
hsa-miR-107	APLN	ENSG00000171388
hsa-miR-107	ARSJ	ENSG00000180801
hsa-miR-107	BHLHE40	ENSG00000134107
hsa-miR-107	CA2	ENSG00000104267
hsa-miR-107	CCNG1	ENSG00000113328
hsa-miR-107	CCR5	ENSG00000160791
hsa-miR-107	CD80	ENSG00000121594
hsa-miR-107	CDK6	ENSG00000105810
hsa-miR-107	CHSY1	ENSG00000131873
hsa-miR-107	COL1A1	ENSG00000108821
hsa-miR-107	CYP51A1	ENSG00000001630
hsa-miR-107	DDIT4	ENSG00000168209
hsa-miR-107	DUSP1	ENSG00000120129
hsa-miR-107	EDIL3	ENSG00000164176
hsa-miR-107	ELK3	ENSG00000111145
hsa-miR-107	ENO1	ENSG00000074800
hsa-miR-107	EPHA2	ENSG00000142627
hsa-miR-107	EPHA7	ENSG00000135333
hsa-miR-107	ESD	ENSG00000139684
hsa-miR-107	F2R	ENSG00000181104
hsa-miR-107	FAM110C	ENSG00000184731
hsa-miR-107	FLT1	ENSG00000102755
hsa-miR-107	FSCN1	ENSG00000075618
hsa-miR-107	GALNT7	ENSG00000109586
hsa-miR-107	GLUL	ENSG00000135821
hsa-miR-107	HMGA2	ENSG00000149948
hsa-miR-107	IRF1	ENSG00000125347
hsa-miR-107	IRX3	ENSG00000177508
hsa-miR-107	ITGA2	ENSG00000164171
hsa-miR-107	KCNC4	ENSG00000116396
hsa-miR-107	KLF5	ENSG00000102554
hsa-miR-107	KLF7	ENSG00000118263
hsa-miR-107	LRRC59	ENSG00000108829
hsa-miR-107	LY6E	ENSG00000160932
hsa-miR-107	MAPK6	ENSG00000069956
hsa-miR-107	MYO18B	ENSG00000133454
hsa-miR-107	NANS	ENSG00000095380
hsa-miR-107	NR4A1	ENSG00000123358
hsa-miR-107	PTGFRN	ENSG00000134247
hsa-miR-107	PTPRJ	ENSG00000149177
hsa-miR-107	RGS5	ENSG00000143248
hsa-miR-107	RNF213	ENSG00000173821
hsa-miR-107	S1PR1	ENSG00000170989
hsa-miR-107	SEMA6D	ENSG00000137872
hsa-miR-107	SERPINE1	ENSG00000106366
hsa-miR-107	SLC20A1	ENSG00000144136
hsa-miR-107	SOX11	ENSG00000176887
hsa-miR-107	SQLE	ENSG00000104549
hsa-miR-107	TBKBP1	ENSG00000198933
hsa-miR-107	THBD	ENSG00000178726
hsa-miR-107	TIPARP	ENSG00000163659
hsa-miR-107	TNFRSF10B	ENSG00000120889
hsa-miR-107	TNFRSF10D	ENSG00000173530
hsa-miR-107	TNFRSF1B	ENSG00000028137
hsa-miR-107	TNFRSF21	ENSG00000146072
hsa-miR-107	TSPAN3	ENSG00000140391
hsa-miR-107	ZFP36	ENSG00000128016
hsa-miR-10a-3p	AK2	ENSG00000004455
hsa-miR-10a-3p	CDK6	ENSG00000105810
hsa-miR-10a-3p	FOS	ENSG00000170345
hsa-miR-10a-3p	GFPT1	ENSG00000198380
hsa-miR-10a-3p	HK2	ENSG00000159399
hsa-miR-10a-3p	HOXA11	ENSG00000005073
hsa-miR-10a-3p	HOXA9	ENSG00000078399
hsa-miR-10a-3p	MAPK6	ENSG00000069956
hsa-miR-10a-3p	NOD2	ENSG00000167207
hsa-miR-10a-3p	PCTP	ENSG00000141179
hsa-miR-10a-3p	PMAIP1	ENSG00000141682
hsa-miR-10a-3p	SLC16A1	ENSG00000155380
hsa-miR-10a-3p	SQLE	ENSG00000104549
hsa-miR-10a-3p	TFPI2	ENSG00000105825
hsa-miR-10a-3p	VEGFA	ENSG00000112715
hsa-miR-125b-2-3p	B4GALT5	ENSG00000158470
hsa-miR-125b-2-3p	BCAT1	ENSG00000060982
hsa-miR-125b-2-3p	CCR5	ENSG00000160791
hsa-miR-125b-2-3p	CEMIP	ENSG00000103888
hsa-miR-125b-2-3p	CKAP4	ENSG00000136026
hsa-miR-125b-2-3p	DEGS1	ENSG00000143753
hsa-miR-125b-2-3p	DUSP7	ENSG00000164086
hsa-miR-125b-2-3p	GJC1	ENSG00000182963
hsa-miR-125b-2-3p	ITGB1	ENSG00000150093
hsa-miR-125b-2-3p	PTGS2	ENSG00000073756
hsa-miR-125b-2-3p	SLC16A1	ENSG00000155380
hsa-miR-125b-2-3p	SLC20A1	ENSG00000144136
hsa-miR-125b-2-3p	TNFSF9	ENSG00000125657
hsa-miR-133a-3p	COL1A1	ENSG00000108821
hsa-miR-133a-3p	DDIT4	ENSG00000168209
hsa-miR-133a-3p	EEPD1	ENSG00000122547
hsa-miR-133a-3p	ENO1	ENSG00000074800
hsa-miR-133a-3p	FSCN1	ENSG00000075618
hsa-miR-133a-3p	GCH1	ENSG00000131979
hsa-miR-133a-3p	JDP2	ENSG00000140044
hsa-miR-133a-3p	LRP8	ENSG00000157193
hsa-miR-133a-3p	NDRG1	ENSG00000104419
hsa-miR-133a-3p	PKM	ENSG00000067225
hsa-miR-133a-3p	PTPRJ	ENSG00000149177
hsa-miR-133a-3p	TNFRSF10B	ENSG00000120889
hsa-miR-133a-3p	TPM3	ENSG00000143549
hsa-miR-155-5p	ALDH5A1	ENSG00000112294
hsa-miR-155-5p	ANTXR2	ENSG00000163297
hsa-miR-155-5p	BEND4	ENSG00000188848
hsa-miR-155-5p	CD274	ENSG00000120217
hsa-miR-155-5p	CHD9	ENSG00000177200
hsa-miR-155-5p	CYP51A1	ENSG00000001630
hsa-miR-155-5p	DDIT4	ENSG00000168209
hsa-miR-155-5p	DEGS1	ENSG00000143753
hsa-miR-155-5p	EDIL3	ENSG00000164176
hsa-miR-155-5p	ELK3	ENSG00000111145
hsa-miR-155-5p	ETS1	ENSG00000134954
hsa-miR-155-5p	FLT1	ENSG00000102755
hsa-miR-155-5p	GFPT1	ENSG00000198380
hsa-miR-155-5p	GPM6B	ENSG00000046653
hsa-miR-155-5p	HK2	ENSG00000159399
hsa-miR-155-5p	ICAM1	ENSG00000090339
hsa-miR-155-5p	IL6	ENSG00000136244
hsa-miR-155-5p	JUNB	ENSG00000171223
hsa-miR-155-5p	LRRC59	ENSG00000108829
hsa-miR-155-5p	NUAK2	ENSG00000163545
hsa-miR-155-5p	PACSIN3	ENSG00000165912
hsa-miR-155-5p	PDE12	ENSG00000174840
hsa-miR-155-5p	PPP1R3D	ENSG00000132825
hsa-miR-155-5p	PTPRJ	ENSG00000149177
hsa-miR-155-5p	REL	ENSG00000162924
hsa-miR-155-5p	RNF213	ENSG00000173821
hsa-miR-155-5p	S1PR1	ENSG00000170989
hsa-miR-155-5p	SEL1L3	ENSG00000091490
hsa-miR-155-5p	SLC20A1	ENSG00000144136
hsa-miR-155-5p	SLC27A2	ENSG00000140284
hsa-miR-155-5p	SLC35F2	ENSG00000110660
hsa-miR-155-5p	SLC7A11	ENSG00000151012
hsa-miR-155-5p	SOCS1	ENSG00000185338
hsa-miR-155-5p	SOX11	ENSG00000176887
hsa-miR-155-5p	SPI1	ENSG00000066336
hsa-miR-155-5p	TNF	ENSG00000232810
hsa-miR-155-5p	TNFAIP2	ENSG00000185215
hsa-miR-155-5p	TNFRSF10B	ENSG00000120889
hsa-miR-155-5p	TSPAN3	ENSG00000140391
hsa-miR-155-5p	UAP1	ENSG00000117143
hsa-miR-155-5p	ZFP36	ENSG00000128016
hsa-miR-155-5p	ZIC3	ENSG00000156925
hsa-miR-181c-5p	ADARB1	ENSG00000197381
hsa-miR-181c-5p	ARSJ	ENSG00000180801
hsa-miR-181c-5p	B4GALT5	ENSG00000158470
hsa-miR-181c-5p	BEND4	ENSG00000188848
hsa-miR-181c-5p	BHLHE40	ENSG00000134107
hsa-miR-181c-5p	CACNB4	ENSG00000182389
hsa-miR-181c-5p	CCNG1	ENSG00000113328
hsa-miR-181c-5p	CEMIP	ENSG00000103888
hsa-miR-181c-5p	COL12A1	ENSG00000111799
hsa-miR-181c-5p	COL5A1	ENSG00000130635
hsa-miR-181c-5p	DDIT4	ENSG00000168209
hsa-miR-181c-5p	E2F7	ENSG00000165891
hsa-miR-181c-5p	ETS1	ENSG00000134954
hsa-miR-181c-5p	F2R	ENSG00000181104
hsa-miR-181c-5p	FLT1	ENSG00000102755
hsa-miR-181c-5p	FOS	ENSG00000170345
hsa-miR-181c-5p	GFPT1	ENSG00000198380
hsa-miR-181c-5p	HAS2	ENSG00000170961
hsa-miR-181c-5p	HK2	ENSG00000159399
hsa-miR-181c-5p	HMGA2	ENSG00000149948
hsa-miR-181c-5p	HOXA11	ENSG00000005073
hsa-miR-181c-5p	IGF2BP1	ENSG00000159217
hsa-miR-181c-5p	IL1A	ENSG00000115008
hsa-miR-181c-5p	ITGA2	ENSG00000164171
hsa-miR-181c-5p	ITGB1	ENSG00000150093
hsa-miR-181c-5p	ITGB1	ENSG00000150093
hsa-miR-181c-5p	LIF	ENSG00000128342
hsa-miR-181c-5p	MNDA	ENSG00000163563
hsa-miR-181c-5p	NANS	ENSG00000095380
hsa-miR-181c-5p	NUAK2	ENSG00000163545
hsa-miR-181c-5p	PMAIP1	ENSG00000141682
hsa-miR-181c-5p	PTGS2	ENSG00000073756
hsa-miR-181c-5p	RORB	ENSG00000198963
hsa-miR-181c-5p	S1PR1	ENSG00000170989
hsa-miR-181c-5p	SLC7A11	ENSG00000151012
hsa-miR-181c-5p	SRGN	ENSG00000122862
hsa-miR-181c-5p	STC2	ENSG00000113739
hsa-miR-181c-5p	ZC3H12C	ENSG00000149289
hsa-miR-181c-5p	ZNF519	ENSG00000175322
hsa-miR-200a-3p	AK2	ENSG00000004455
hsa-miR-200a-3p	CCNG1	ENSG00000113328
hsa-miR-200a-3p	CHD9	ENSG00000177200
hsa-miR-200a-3p	DDIT4	ENSG00000168209
hsa-miR-200a-3p	EHF	ENSG00000135373
hsa-miR-200a-3p	EPHA2	ENSG00000142627
hsa-miR-200a-3p	ESRRG	ENSG00000196482
hsa-miR-200a-3p	GALNT7	ENSG00000109586
hsa-miR-200a-3p	LPIN2	ENSG00000101577
hsa-miR-200a-3p	MAP7D1	ENSG00000116871
hsa-miR-200a-3p	MAST4	ENSG00000069020
hsa-miR-200a-3p	MAST4	ENSG00000069020
hsa-miR-200a-3p	REL	ENSG00000162924
hsa-miR-200a-3p	SOX11	ENSG00000176887
hsa-miR-200a-3p	VEGFA	ENSG00000112715
hsa-miR-204-5p	B4GALT5	ENSG00000158470
hsa-miR-204-5p	CYP51A1	ENSG00000001630
hsa-miR-204-5p	DRAM1	ENSG00000136048
hsa-miR-204-5p	ENAH	ENSG00000154380
hsa-miR-204-5p	GPD2	ENSG00000115159
hsa-miR-204-5p	GREM1	ENSG00000166923
hsa-miR-204-5p	HAS2	ENSG00000170961
hsa-miR-204-5p	IGF2BP1	ENSG00000159217
hsa-miR-204-5p	IL4R	ENSG00000077238
hsa-miR-204-5p	LDLR	ENSG00000130164
hsa-miR-204-5p	MAPRE2	ENSG00000166974
hsa-miR-204-5p	PTPRJ	ENSG00000149177
hsa-miR-204-5p	SERPINE1	ENSG00000106366
hsa-miR-204-5p	SOX11	ENSG00000176887
hsa-miR-204-5p	TPI1	ENSG00000111669
hsa-miR-211-5p	GREM1	ENSG00000166923
hsa-miR-224-5p	ATP11B	ENSG00000058063
hsa-miR-224-5p	B4GALT5	ENSG00000158470
hsa-miR-224-5p	CCNG1	ENSG00000113328
hsa-miR-224-5p	CDK6	ENSG00000105810
hsa-miR-224-5p	CHSY1	ENSG00000131873
hsa-miR-224-5p	CTU1	ENSG00000142544
hsa-miR-224-5p	ENAH	ENSG00000154380
hsa-miR-224-5p	ETS1	ENSG00000134954
hsa-miR-224-5p	EYA4	ENSG00000112319
hsa-miR-224-5p	GBA	ENSG00000177628
hsa-miR-224-5p	GLUL	ENSG00000135821
hsa-miR-224-5p	HOXA9	ENSG00000078399
hsa-miR-224-5p	IGF2BP1	ENSG00000159217
hsa-miR-224-5p	LDLR	ENSG00000130164
hsa-miR-224-5p	LIF	ENSG00000128342
hsa-miR-224-5p	MAPK6	ENSG00000069956
hsa-miR-224-5p	NFE2L2	ENSG00000116044
hsa-miR-224-5p	NR4A1	ENSG00000123358
hsa-miR-224-5p	PFKFB3	ENSG00000170525
hsa-miR-224-5p	PSCA	ENSG00000167653
hsa-miR-224-5p	SERPINE1	ENSG00000106366
hsa-miR-224-5p	TIPARP	ENSG00000163659
hsa-miR-224-5p	TSPAN3	ENSG00000140391
hsa-miR-301a-3p	ADARB1	ENSG00000197381
hsa-miR-301a-3p	AK2	ENSG00000004455
hsa-miR-301a-3p	ARSJ	ENSG00000180801
hsa-miR-301a-3p	ATP11B	ENSG00000058063
hsa-miR-301a-3p	B4GALT5	ENSG00000158470
hsa-miR-301a-3p	BCAT1	ENSG00000060982
hsa-miR-301a-3p	CD274	ENSG00000120217
hsa-miR-301a-3p	CDK5R1	ENSG00000176749
hsa-miR-301a-3p	CHD9	ENSG00000177200
hsa-miR-301a-3p	CXCL6	ENSG00000124875
hsa-miR-301a-3p	E2F7	ENSG00000165891
hsa-miR-301a-3p	ENO1	ENSG00000074800
hsa-miR-301a-3p	EPHA7	ENSG00000135333
hsa-miR-301a-3p	FAM110C	ENSG00000184731
hsa-miR-301a-3p	GFPT1	ENSG00000198380
hsa-miR-301a-3p	HMGA2	ENSG00000149948
hsa-miR-301a-3p	HOXA9	ENSG00000078399
hsa-miR-301a-3p	IGF2BP1	ENSG00000159217
hsa-miR-301a-3p	IRF1	ENSG00000125347
hsa-miR-301a-3p	ITPK1	ENSG00000100605
hsa-miR-301a-3p	KIF1A	ENSG00000130294
hsa-miR-301a-3p	LDLR	ENSG00000130164
hsa-miR-301a-3p	LRP8	ENSG00000157193
hsa-miR-301a-3p	LTBP1	ENSG00000049323
hsa-miR-301a-3p	MAL2	ENSG00000147676
hsa-miR-301a-3p	MID1IP1	ENSG00000165175
hsa-miR-301a-3p	MMP13	ENSG00000137745
hsa-miR-301a-3p	PFKFB3	ENSG00000170525
hsa-miR-301a-3p	PFKL	ENSG00000141959
hsa-miR-301a-3p	PTGFRN	ENSG00000134247
hsa-miR-301a-3p	PTPRJ	ENSG00000149177
hsa-miR-301a-3p	RORB	ENSG00000198963
hsa-miR-301a-3p	S1PR1	ENSG00000170989
hsa-miR-301a-3p	SEL1L3	ENSG00000091490
hsa-miR-301a-3p	SERPINE1	ENSG00000106366
hsa-miR-301a-3p	SLC20A1	ENSG00000144136
hsa-miR-301a-3p	SLC7A11	ENSG00000151012
hsa-miR-301a-3p	STC2	ENSG00000113739
hsa-miR-301a-3p	TSPAN3	ENSG00000140391
hsa-miR-301a-3p	ZC3H12C	ENSG00000149289
hsa-miR-301a-3p	ZFP36	ENSG00000128016
hsa-miR-497-5p	ALS2CL	ENSG00000178038
hsa-miR-497-5p	B4GALT5	ENSG00000158470
hsa-miR-497-5p	CD300A	ENSG00000167851
hsa-miR-497-5p	CD44	ENSG00000026508
hsa-miR-497-5p	CDK6	ENSG00000105810
hsa-miR-497-5p	CEMIP	ENSG00000103888
hsa-miR-497-5p	CHD9	ENSG00000177200
hsa-miR-497-5p	CKAP4	ENSG00000136026
hsa-miR-497-5p	CYP51A1	ENSG00000001630
hsa-miR-497-5p	E2F7	ENSG00000165891
hsa-miR-497-5p	GALNT7	ENSG00000109586
hsa-miR-497-5p	GFPT1	ENSG00000198380
hsa-miR-497-5p	HAS2	ENSG00000170961
hsa-miR-497-5p	HGF	ENSG00000019991
hsa-miR-497-5p	IRF1	ENSG00000125347
hsa-miR-497-5p	IRX3	ENSG00000177508
hsa-miR-497-5p	KIF1A	ENSG00000130294
hsa-miR-497-5p	KLF7	ENSG00000118263
hsa-miR-497-5p	LAMC2	ENSG00000058085
hsa-miR-497-5p	LRRC59	ENSG00000108829
hsa-miR-497-5p	LY6E	ENSG00000160932
hsa-miR-497-5p	NOS2	ENSG00000007171
hsa-miR-497-5p	NUAK2	ENSG00000163545
hsa-miR-497-5p	P4HB	ENSG00000185624
hsa-miR-497-5p	PFKL	ENSG00000141959
hsa-miR-497-5p	PTGFRN	ENSG00000134247
hsa-miR-497-5p	PTPRJ	ENSG00000149177
hsa-miR-497-5p	S1PR1	ENSG00000170989
hsa-miR-497-5p	SOX11	ENSG00000176887
hsa-miR-497-5p	SQLE	ENSG00000104549
hsa-miR-497-5p	TBKBP1	ENSG00000198933
hsa-miR-497-5p	TNFRSF10B	ENSG00000120889
hsa-miR-497-5p	TNFRSF21	ENSG00000146072
hsa-miR-497-5p	TNFSF9	ENSG00000125657
hsa-miR-497-5p	TSPAN3	ENSG00000140391
hsa-miR-497-5p	TUB	ENSG00000166402
hsa-miR-497-5p	VEGFA	ENSG00000112715
hsa-miR-497-5p	ZC3H12C	ENSG00000149289
hsa-miR-708-5p	BLMH	ENSG00000108578
hsa-miR-708-5p	COL12A1	ENSG00000111799
hsa-miR-708-5p	COL1A1	ENSG00000108821
hsa-miR-708-5p	FLT1	ENSG00000102755
hsa-miR-708-5p	GFPT1	ENSG00000198380
hsa-miR-708-5p	IGF2BP1	ENSG00000159217
hsa-miR-708-5p	LRP8	ENSG00000157193
hsa-miR-708-5p	MAST4	ENSG00000069020
hsa-miR-708-5p	NFE2L2	ENSG00000116044
hsa-miR-708-5p	TUB	ENSG00000166402
hsa-miR-708-5p	ZC3H12C	ENSG00000149289
